# Supplementary material for: Nonlinear delay differential equations and their application to modeling biological network motifs
Source: Nat Commun. 2021 Mar 19;12:1788. doi: 10.1038/s41467-021-21700-8 (PMC7979834; doi:10.1038/s41467-021-21700-8)
Supplement: Supplementary file 3 — Source Data [file 41467_2021_21700_MOESM3_ESM.zip]

Archive with 102 entries (83 files):
- DataS1/
- DataS1/fig_feedforward/
- DataS1/fig_feedforward/feedforward_simulationcurves.py
- DataS1/fig_feedforward/feedforward_fourierseries.py
- DataS1/fig_feedforward/feedforward_bode.py
- DataS1/fig_feedforward/feedforward_deltagammascan.py
- DataS1/fig_complex/
- DataS1/fig_autoregulation/
- DataS1/fig_autoregulation/autoregulation_simulationcurves.py
- DataS1/fig_autoregulation/autoregulation_fixedpts.py
- DataS1/fig_autoregulation/autoregulation.py
- DataS1/fig_autoregulationleakage/
- DataS1/fig_autoregulationleakage/autoregulation_withleakage_hopf.py
- DataS1/fig_autoregulationleakage/autoregulation_withleakage_saddlenode.py
- DataS1/fig_intro/
- DataS1/fig_intro/intro_simulationcurves.py
- DataS1/fig_nonconsthists/
- DataS1/fig_nonconsthists/nonconsthists_plots.py
- DataS1/mplfigures.style
- DataS1/fig_chaosmetrics/
- DataS1/fig_chaosmetrics/dimensions.py
- DataS1/fig_chaosmetrics/lyapunovexponents.py
- DataS1/fig_feedback/
- DataS1/fig_feedback/twocomponentloop_hopf.py
- DataS1/fig_feedback/twocomponentloop_saddlenode_activators.py
- DataS1/fig_feedback/twocomponentloop_simulationcurves.py
- DataS1/fig_feedback/twocomponentloop_saddlenode_repressors.py
- DataS1/figures.py
- DataS1/matlab/
- DataS1/matlab/chaosanalysis/
- DataS1/matlab/chaosanalysis/nndfbck.mat
- DataS1/matlab/chaosanalysis/wn.mat
- DataS1/matlab/chaosanalysis/pndfbck.mat
- DataS1/matlab/chaosanalysis/ar.mat
- DataS1/matlab/chaosanalysis/mg.mat
- DataS1/matlab/bifurcationplots_n_eta.m
- DataS1/matlab/chaospeaks.mat
- DataS1/matlab/autoregulationresults_n2.mat
- DataS1/matlab/autoregulatedcascade_simulationcurves.mat
- DataS1/matlab/chaos_simulationcurves2.mat
- DataS1/matlab/twocomponentloops_saddlenodesims_repressors.mat
- DataS1/matlab/wolflyapunovexponent/
- DataS1/matlab/wolflyapunovexponent/search.m
- DataS1/matlab/wolflyapunovexponent/basgen.m
- DataS1/matlab/wolflyapunovexponent/Documentation - updated Mar 16 2016.txt
- DataS1/matlab/wolflyapunovexponent/testbench.m
- DataS1/matlab/wolflyapunovexponent/lyapunews.pdf
- DataS1/matlab/wolflyapunovexponent/makeplot.m
- DataS1/matlab/wolflyapunovexponent/Data2.lor
- DataS1/matlab/wolflyapunovexponent/fet.m
- DataS1/matlab/wolflyapunovexponent/license.txt
- DataS1/matlab/feedforward_bode.m
- DataS1/matlab/autoregulationsims.m
- DataS1/matlab/twocomponentsaddlenodebf_repressors.mat
- DataS1/matlab/MLEs_and_dims.m
- DataS1/matlab/twocomponentsaddlenodebf.mat
- DataS1/matlab/autoregulationresults_n_2.mat
- DataS1/matlab/chaospeaks2.mat
- DataS1/matlab/logic_simulationcurves.mat
- DataS1/matlab/chaos_simulationcurves.mat
- DataS1/matlab/twocomponentloopsaddlenodebf.m
- DataS1/matlab/bifurcationplots_n_eta_hopfmaxmin.m
- DataS1/matlab/cascade_simulationcurves.mat
- DataS1/matlab/MLEs_and_dims.mat
- DataS1/matlab/autoregulationresults_extras.mat
- DataS1/matlab/feedforward_gammascan.mat
- DataS1/matlab/feedforward_freqscan.mat
- DataS1/matlab/chaosbfs.m
- DataS1/matlab/twocomponentsaddlenodebf_activators.mat
- DataS1/matlab/twocomponentloops_saddlenodesims_activators.mat
- DataS1/matlab/feedforward_simulationcurves.mat
- DataS1/matlab/twocomponentloop_simulationcurves.mat
- DataS1/matlab/feedforward_fourier.mat
- DataS1/matlab/boxcount.m
- DataS1/matlab/fetout.txt
- DataS1/matlab/autoregulation_simulationcurves.mat
- DataS1/matlab/twocomponentloops_saddlenodesims.m
- DataS1/matlab/bifurcations_n_eta.mat
- DataS1/matlab/nonconsthists.mat
- DataS1/matlab/directregulation_simulationcurves.mat
- DataS1/matlab/simulationcurves.m
- DataS1/matlab/bifurcations_n_neta_hopfmaxmin.mat
- DataS1/fig_doublefeedbackactrep/
- DataS1/fig_doublefeedbackactrep/chaos_simulationcurves.py
- DataS1/fig_doublefeedbackactrep/chaos_bifurcationplot.py
- DataS1/fig_logic/
- DataS1/fig_logic/logic_simulationcurves.py
- DataS1/fig_autoregulationbifurcations/
- DataS1/fig_autoregulationbifurcations/bifurcations_n_eta.py
- DataS1/requirements.txt
- DataS1/fig_autoregulationextras/
- DataS1/fig_autoregulationextras/autoregulation_etavsn.py
- DataS1/fig_autoregulationextras/autoregulation_full.py
- DataS1/fig_doublefeedback/
- DataS1/fig_doublefeedback/chaos_simulationcurves.py
- DataS1/fig_doublefeedback/chaos_bifurcationplot.py
- DataS1/fig_cascade/
- DataS1/fig_cascade/cascade_simulationcurves.py
- DataS1/README.txt
- DataS1/fig_directregulation/
- DataS1/fig_directregulation/directregulation_simulationcurves.py
- DataS1/license.txt
