# Supplementary material for: Nonlinear delay differential equations and their application to modeling biological network motifs
Source: Nat Commun. 2021 Mar 19;12:1788. doi: 10.1038/s41467-021-21700-8 (PMC7979834; doi:10.1038/s41467-021-21700-8)
Supplement: Supplementary file 3 — Source Data [file 41467_2021_21700_MOESM3_ESM.zip › DataS1/fig_feedforward/feedforward_simulationcurves.py]

#!/usr/bin/env python3
#-*- coding:utf-8 -*-

# Set up plotting libraries with desired default settings
from sys import path
path.append("..")
import matplotlib.pyplot as plt
from matplotlib import lines
from figures import *

# Get font size
from matplotlib import rcParams
fontsize = rcParams['font.size']

# import data
from scipy.io import loadmat
import numpy as np
matdata = loadmat('../matlab/feedforward_simulationcurves.mat')
data = matdata['data']
etaX = matdata['etaX'][0][0]
etaR = matdata['etaR'][0][0]
n3 = matdata['n3'][0][0]
deltagamma = matdata['deltagamma'][0][0]

# create figure
fig, axs = plt.subplots(nrows=4, ncols=2, sharex=True, sharey=True)
sz = fig.get_size_inches()
fig.set_size_inches((2.9*sz[0], 1.8*sz[1]))

# rearrange data into desired order to make plotting in a loop easier
data = data[[6,7,0,1,4,5,2,3]]

# make plots
for i,dataset in enumerate(data):
    # load in data (not including hopf mins/maxs)
    ax = plt.subplot(4,len(data)/4,i+1)
    
    params = dataset['parameters'][0][0][0]
    logic = params['logic'][0]
    ffltype = params['type'][0]
    eta1 = params['eta1'].squeeze()
    eta2 = params['eta2'].squeeze()
    n1 = params['n1'].squeeze()
    n2 = params['n2'].squeeze()
    T = list(dataset['T'][0].squeeze())
    X = list(dataset['X'][0].squeeze() / etaX)
    Z = list(dataset['Z'][0].squeeze() / etaX)
    R = list(dataset['R'][0].squeeze() / etaX)
    
    # plot
    errorbars(T, (X, R), labels=['X', 'R'])
    ax.set_xlim((min(T), max(T)))
    ax.set_ylim((0, 1.0))
    ax.set_title(ffltype)# + " with " + logic + " logic")
    plt.ylabel(" ") # hack to make space for common ylabel
    if (i+1) != 7 and (i+1) != 8:
        plt.setp(ax.get_xticklabels(), visible=False)
    else:
        plt.xlabel(" ", labelpad=0) # hack to make space for common xlabel
    if i % 2 != 0:
        plt.setp(ax.get_yticklabels(), visible=False)

fig.text(0.54, 0.018, 'Time ($T$)', ha='center', fontsize=fontsize+2)
fig.text(0.01, 0.5, 'Concentration / $\eta_X$', va='center', rotation='vertical', fontsize=fontsize+2)
fig.text(0.2925, 1.001, 'AND-type logic', ha='center', fontsize=fontsize+3, weight='bold')
fig.text(0.7625, 1.001, 'OR-type logic', ha='center', fontsize=fontsize+3, weight='bold')
line1 = lines.Line2D([0.07, 0.50], [0.987, 0.987], color='black', transform=fig.transFigure, figure=fig)
line2 = lines.Line2D([0.54, 0.975], [0.987, 0.987], color='black', transform=fig.transFigure, figure=fig)
fig.lines.extend([line1, line2])
plt.legend(loc=(0.6, -0.55), ncol=2)
plt.subplots_adjust(bottom=0.5, left=0, right=.85, top=1, wspace=0, hspace=0)

plt.savefig("feedforward_simulationcurves.svg")
plt.savefig("feedforward_simulationcurves.png")
plt.savefig("feedforward_simulationcurves.pdf")
