# Supplementary material for: Nonlinear delay differential equations and their application to modeling biological network motifs
Source: Nat Commun. 2021 Mar 19;12:1788. doi: 10.1038/s41467-021-21700-8 (PMC7979834; doi:10.1038/s41467-021-21700-8)
Supplement: Supplementary file 3 — Source Data [file 41467_2021_21700_MOESM3_ESM.zip › DataS1/fig_feedforward/feedforward_fourierseries.py]

#!/usr/bin/env python3
#-*- coding:utf-8 -*-

# Set up plotting libraries with desired default settings
from sys import path
path.append("..")
import matplotlib.pyplot as plt
from matplotlib import lines
from figures import *

# Get font size
from matplotlib import rcParams
fontsize = rcParams['font.size']

from numpy import pi

# import data
from scipy.io import loadmat
import numpy as np
data = loadmat('../matlab/feedforward_fourier.mat')
T = data['fullts'].squeeze()
X = data['Xs'].squeeze()
Z = data['Zs'].squeeze()
R = data['Rs'].squeeze()
Zrecap = data['Zsrecapitulated'].squeeze()
f = data['fX'][0][0]
I = data['magnitudes'].squeeze()
phi = data['phases'].squeeze()
ffit = data['fitfs'].squeeze()
Ifit = data['fitmags'].squeeze()
phifit = data['fitphs'].squeeze()
eta1 = data['eta1'][0][0]
eta2 = data['eta2'][0][0]
etaR = data['etaR'][0][0]
n1 = data['n1'][0][0]
n2 = data['n2'][0][0]
n3 = data['n3'][0][0]
A = data['A'][0][0]
Z0 = data['Z0'][0][0]
deltagamma = data['deltagamma'][0][0]

# create figure
fig = plt.figure()
sz = fig.get_size_inches()
fig.set_size_inches((1.75*sz[0], 1.2*sz[1]))


ax1 = plt.subplot(1,1,1)
plt.plot(T, X, label='$X$')
plt.plot(T, Z, label='$Z$')
plt.plot(T, Zrecap, '--', label='$Z_{}$'.format(len(I)-1))
plt.plot(T, R, label='$R$')
plt.xlim([T[0]+18/f, T[-1]])
plt.ylim([0, etaR])
plt.xlabel('Time ($T$)')
plt.ylabel('Concentration / a.u.')
fig.legend(bbox_to_anchor=(.985, 0.58),borderaxespad=0)


plt.savefig("feedforward_fourierseriestraces.svg")
plt.savefig("feedforward_fourierseriestraces.png")
plt.savefig("feedforward_fourierseriestraces.pdf")


fig = plt.figure()
sz = fig.get_size_inches()
fig.set_size_inches((1.75*sz[0], 1.2*sz[1]))

ax2 = plt.subplot(2,1,1)
plt.scatter(ffit/f, Ifit, label='Fit')
for i in range(len(I)):
    if i == 0:
        kws = dict(label='Theoretical')
    else:
        kws = dict()
    plt.plot([i, i], [0, I[i]], color='black', **kws)
plt.xlim([-0.5, len(I)-1+0.5])
plt.ylim([0, 1])
#plt.xlabel('Frequency ($k=f_Z/f$)')
plt.ylabel('Magnitude ($I_1$)')
plt.legend()

ax3 = plt.subplot(2,1,2, sharex=ax2)
plt.scatter(ffit/f, phifit, label='Fit')
for i in range(len(I)):
    if i == 0:
        kws = dict(label='Theoretical')
    else:
        kws = dict()
    plt.plot([i,i], [0, phi[i]], color='black', **kws)
plt.xlim([-0.5, len(I)-1+0.5])
plt.ylim([0, 2*np.pi])
ax3.set_yticks([0, np.pi/2, np.pi, 3*np.pi/2, 2*np.pi])
ax3.set_yticklabels(['0', 'π/2', 'π', '3π/2', '2π'])
plt.xlabel('Frequency ($k=f_Z/f$)')
plt.ylabel('Phase ($φ_1$)')

fig.align_ylabels()

plt.savefig("feedforward_fourierseries.svg")
plt.savefig("feedforward_fourierseries.png")
plt.savefig("feedforward_fourierseries.pdf")
