# Supplementary material for: Nonlinear delay differential equations and their application to modeling biological network motifs
Source: Nat Commun. 2021 Mar 19;12:1788. doi: 10.1038/s41467-021-21700-8 (PMC7979834; doi:10.1038/s41467-021-21700-8)
Supplement: Supplementary file 3 — Source Data [file 41467_2021_21700_MOESM3_ESM.zip › DataS1/fig_feedforward/feedforward_bode.py]

#!/usr/bin/env python3
#-*- coding:utf-8 -*-

# Set up plotting libraries with desired default settings
from sys import path
path.append("..")
import matplotlib.pyplot as plt
from matplotlib import lines
from figures import *

from numpy import pi

# import data
from scipy.io import loadmat
import numpy as np
data = loadmat('../matlab/feedforward_freqscan.mat')
f = [ff.transpose().squeeze() for ff in data['fXs'].squeeze()]
I = [II.transpose().squeeze() for II in data['magnitudes'].squeeze()]
phi = [pp.transpose().squeeze() for pp in data['phases'].squeeze()]
Ifit = [II.transpose().squeeze() for II in data['fitmagnitudes'].squeeze()]
phifit = [pp.transpose().squeeze() for pp in data['fitphases'].squeeze()]
Ienv = data['magenvelope'].squeeze()
phienv = data['phaseenvelope'].squeeze()
fenv = data['envelopefXs'].squeeze()
deltagammas = data['deltagammas'].squeeze()
eta1 = data['eta1'][0][0]
eta2 = data['eta2'][0][0]
etaR = data['etaR'][0][0]
n1 = data['n1'][0][0]
n2 = data['n2'][0][0]
n3 = data['n3'][0][0]
A = data['A'][0][0]
Z0 = data['Z0'][0][0]

# create figure
fig, axs = plt.subplots(nrows=2, ncols=1, sharex=True, sharey=False)
sz = fig.get_size_inches()
fig.set_size_inches((1.75*sz[0], 1.2*sz[1]))

plt.sca(axs[0])
for g,deltagamma in enumerate(deltagammas):
    plt.plot(f[g], I[g], label='$\Delta\gamma = {}$'.format(deltagamma))
    # skip plotting fits, which match indistinguishably
    # plt.plot(f[g], Ifit[g], label='$\Delta\gamma = {}$ (fit)'.format(deltagamma))
plt.plot(fenv, Ienv, label='Envelope', linestyle='--', color='black')
plt.xscale('log')
plt.yscale('log')
plt.xlim([f[0][0], f[0][-1]])
plt.ylim([1e-3, 1e0])
#plt.xlabel('Frequency ($f$)')
plt.ylabel('Magnitude ($I_1$)')
fig.legend(bbox_to_anchor=(.97, 0.58),borderaxespad=0, ncol=4)

plt.sca(axs[1])
for g,deltagamma in enumerate(deltagammas):
    plt.plot(f[g], phi[g] + 2*pi*(phi[g]<0), label='$\Delta\gamma = {}$'.format(deltagamma))
    # skip plotting fits, which match indistinguishably
    # plt.plot(f[g], unwrap(phifit[g]), label='$\Delta\gamma = {}$ (fit)'.format(deltagamma))

plt.plot(fenv, phienv, label='Envelope', linestyle='--', color='black')
plt.xscale('log')
plt.xlim([f[0][0], f[0][-1]])
plt.ylim([0, 2*pi])
axs[1].set_yticks([0, np.pi/2, np.pi, 3*np.pi/2, 2*np.pi])
axs[1].set_yticklabels(['0', 'π/2', 'π', '3π/2', '2π'])
plt.xlabel('Frequency ($f$)')
plt.ylabel('Phase ($φ_1$)')

fig.align_ylabels()

plt.savefig("feedforward_bode.svg")
plt.savefig("feedforward_bode.png")
plt.savefig("feedforward_bode.pdf")
