# Supplementary material for: Nonlinear delay differential equations and their application to modeling biological network motifs
Source: Nat Commun. 2021 Mar 19;12:1788. doi: 10.1038/s41467-021-21700-8 (PMC7979834; doi:10.1038/s41467-021-21700-8)
Supplement: Supplementary file 3 — Source Data [file 41467_2021_21700_MOESM3_ESM.zip › DataS1/fig_feedforward/feedforward_deltagammascan.py]

#!/usr/bin/env python3
#-*- coding:utf-8 -*-

# Set up plotting libraries with desired default settings
from sys import path
path.append("..")
import matplotlib.pyplot as plt
from matplotlib import lines
from figures import *

# import data
from scipy.io import loadmat
import numpy as np
data = loadmat('../matlab/feedforward_gammascan.mat')
deltagammas = data['deltagammas'].squeeze()
fmaxs = data['fmaxs'].squeeze()
Imaxs = data['magmaxs'].squeeze()
I_0 = data['Iavg'][0][0]
k = data['k'][0][0]

# create figure
fig, ax = plt.subplots(nrows=1, ncols=1)
sz = fig.get_size_inches()
fig.set_size_inches((1.75*sz[0], 1.2*sz[1]))

plt.plot(deltagammas, fmaxs, label='$f(I_1^{max})$')
plt.plot(deltagammas, Imaxs, label='$I_1^{max}$')
plt.plot(deltagammas, (1-I_0)*np.ones(deltagammas.shape), label='$1-I_0$', linestyle='--', color='k')
plt.xscale('log')
plt.xlim([deltagammas[0], deltagammas[-1]])
plt.ylim([0, 0.7])
ax.set_xticks([1e-3, 1e0, 1e3])
ax.set_xticks([1e-2, 1e-1, 1e1, 1e2], minor=True)
plt.setp(ax.get_xticklabels(minor=True), visible=False)
plt.xlabel('Delay difference ($\Delta\gamma$)')
plt.ylabel('Amplitude, Frequency / arb. units')
plt.legend()

plt.savefig("feedforward_deltagammascan.svg")
plt.savefig("feedforward_deltagammascan.png")
plt.savefig("feedforward_deltagammascan.pdf")
