# Supplementary material for: Nonlinear delay differential equations and their application to modeling biological network motifs
Source: Nat Commun. 2021 Mar 19;12:1788. doi: 10.1038/s41467-021-21700-8 (PMC7979834; doi:10.1038/s41467-021-21700-8)
Supplement: Supplementary file 3 — Source Data [file 41467_2021_21700_MOESM3_ESM.zip › DataS1/fig_autoregulation/autoregulation_simulationcurves.py]

#!/usr/bin/env python3
#-*- coding:utf-8 -*-

# Set up plotting libraries with desired default settings
from sys import path
path.append("..")
import matplotlib.pyplot as plt
from figures import *

# Get font size
from matplotlib import rcParams
fontsize = rcParams['font.size']

# import data
from scipy.io import loadmat
import numpy as np
data = loadmat('../matlab/autoregulation_simulationcurves.mat')
paramsets = data['paramsets'].squeeze()
T = data['fullts'].squeeze()
numinits = data['numinits'].squeeze()
data = data['solxs']

# create figure
fig, axs = plt.subplots(nrows=2, ncols=2, sharex=True, sharey=True)
sz = fig.get_size_inches()
fig.set_size_inches((2*sz[0], 2*sz[1]))

# make plots
for i in range(len(paramsets)):
    # load in data
    params = paramsets[i]
    behavior = str(params['behavior'].squeeze())
    n = params['n'].squeeze()
    eta = params['eta'].squeeze()
    gamma = params['gamma'].squeeze()
    sols = list([list(data[j,:,i] / eta) for j in range(numinits)])
    
    # plot
    [j, k] = np.unravel_index(i, (2,2))
    ax = axs[k, j]
    plt.sca(ax)
    errorbars(T, sols, kwargs=dict(clip_on=True))
    ax.set_xlim((min(T), max(T)))
    ax.set_ylim((0, 1.2))
    ax.set_title("{}\n($n={}, γ={}, η={}$)".format(behavior, n, gamma, eta))
    if k % 2 == 0:
        plt.ylabel(" ") # hack to make space for common ylabel
    if (j + 1) % 2 == 0:
        plt.xlabel(" ", labelpad=3) # hack to make space for common xlabel

fig.text(0.54, 0.02, 'Time ($T$)', ha='center', fontsize=fontsize+2)
fig.text(0.01, 0.5, 'Concentration / $η$', va='center', rotation='vertical', fontsize=fontsize+2)

plt.savefig("autoregulation_simulationcurves.svg")
plt.savefig("autoregulation_simulationcurves.png")
plt.savefig("autoregulation_simulationcurves.pdf")
