# Supplementary material for: Nonlinear delay differential equations and their application to modeling biological network motifs
Source: Nat Commun. 2021 Mar 19;12:1788. doi: 10.1038/s41467-021-21700-8 (PMC7979834; doi:10.1038/s41467-021-21700-8)
Supplement: Supplementary file 3 — Source Data [file 41467_2021_21700_MOESM3_ESM.zip › DataS1/fig_autoregulation/autoregulation_fixedpts.py]

#!/usr/bin/env python3
#-*- coding:utf-8 -*-

# Set up plotting libraries with desired default settings
from sys import path
path.append("..")
import matplotlib.pyplot as plt
from figures import *
import warnings
from matplotlib.mathtext import MathTextWarning
warnings.filterwarnings("ignore", category=MathTextWarning)

from scipy.optimize import fsolve

# Use black and white theme
from matplotlib import rcParams, cycler
rcParams['axes.prop_cycle'] = cycler(color=['black'])  * cycler(linewidth=[1.0]) * \
                              cycler(linestyle=['-', '--'])
rcParams['mathtext.fallback_to_cm'] = True

import numpy as np
# ignore divide by zero because that is expected for activator at zero
np.warnings.filterwarnings('ignore', r'divide by zero')

# create figure
fig, axs = plt.subplots(nrows=1, ncols=2, sharex=False, sharey=False)
sz = fig.get_size_inches()
fig.set_size_inches((2*sz[0], 1*sz[1]))

eta = 3.0
epsilon = 0.0
X = np.arange(0,4,.01)
ns = [-3, 3]
types = ["Activator", "Repressor"]
for i, n in enumerate(ns):
    ax = axs[i]
    plt.sca(ax)
    regulation = 1.0 / (1 + X**n)
    degradationandleakage = 1.0 / eta * X - epsilon/eta
    if n > 0:
        fixedpts_unstable = [float(fsolve(lambda X: 1.0 / eta * X - epsilon/eta - 1.0 / (1 + X**n), 1.0))]
        fixedpts_stable = []
    elif n < 0:
        fixedpts_unstable = [float(fsolve(lambda X: 1.0 / eta * X - epsilon/eta - 1.0 / (1 + X**n), 1.0))]
        fixedpts_stable = [0.0, float(fsolve(lambda X: 1.0 / eta * X - epsilon/eta - 1.0 / (1 + X**n), 3.0))]
    plt.plot(X, regulation, label="$1/(1+X^n)$")
    plt.plot(X, degradationandleakage, label="$X/η - ϵ/η$")
    plt.scatter(fixedpts_unstable, [1.0/eta * X - epsilon/eta for X in fixedpts_unstable],
                facecolor='white', edgecolor='black', s=20, zorder=3, clip_on=False)
    plt.scatter(fixedpts_stable, [1.0/eta * X - epsilon/eta for X in fixedpts_stable],
                facecolor='black', edgecolor='black', s=20, zorder=3, clip_on=False)
    ax.set_xlim((0, 3.2))
    ax.set_ylim((0, 1.05))
    ax.set_xlabel("Concentration ($X$)", labelpad=2)
    ax.set_ylabel("Rate of change ($\dot{X}$)")
    plt.title(types[i] + " ($n = " + str(n) + "$)", pad=1)
    if i == 0:
        plt.legend(labelspacing=0.5)

plt.savefig("autoregulation_fixedpts.svg")
plt.savefig("autoregulation_fixedpts.png")
plt.savefig("autoregulation_fixedpts.pdf")
