# Supplementary material for: Nonlinear delay differential equations and their application to modeling biological network motifs
Source: Nat Commun. 2021 Mar 19;12:1788. doi: 10.1038/s41467-021-21700-8 (PMC7979834; doi:10.1038/s41467-021-21700-8)
Supplement: Supplementary file 3 — Source Data [file 41467_2021_21700_MOESM3_ESM.zip › DataS1/fig_autoregulationleakage/autoregulation_withleakage_hopf.py]

#!/usr/bin/env python3
#-*- coding:utf-8 -*-

# Set up plotting libraries with desired default settings
from sys import path
path.append("..")
import matplotlib.pyplot as plt
from figures import *
from mpl_toolkits.mplot3d import Axes3D

# create figure
fig = plt.figure()
sz = fig.get_size_inches()
fig.set_size_inches((1*sz[0], 1*sz[1]))

# analytical bifurcation boundary functions
# NB: f is monotonically increasing, so can invert.
import numpy as np
from scipy.optimize import fsolve
# hide some warnings near 0 that don't contribute to plot
np.warnings.filterwarnings('ignore')

# analytical bifurcation boundary functions
# Define functions yielding values of gamma, eta, epsilon, f=epsilon/eta
gammaw = lambda w: 1/w*(-np.arctan(w)+np.pi)
epsw = lambda X,n,w: X - X*(1+X**-n)*np.sqrt(1+w**2)/np.abs(n)
etaw = lambda X,n,w: np.sqrt(1+w**2)/np.abs(n)*X*(1+X**-n)*(1+X**n)
fw = lambda X,n,w: epsw(X,n,w) / etaw(X,n,w) # epsilon / eta

gammas = np.linspace(0, 20, 30)
etas = np.linspace(0, 20, 30)
epsilons = np.zeros((len(etas), len(gammas)))
fratios = np.zeros((len(etas), len(gammas)))


n = 2
for i,gamma in enumerate(gammas):
    wstar = fsolve(lambda w: gammaw(w) - gamma, np.pi*.9)
    for j,eta in enumerate(etas):
        xstar = fsolve(lambda x: etaw(x, n, wstar) - eta, 3.0)
        epsilons[j, i] = epsw(xstar, n, wstar)
        fratios[j, i] = fw(xstar, n, wstar)
        # clipping in 3d doesn't seem to work, set to nan as workaround
        if epsilons[j,i] < 0:
            epsilons[j,i] = np.nan
        if fratios[j,i] < 0:
            fratios[j,i] = np.nan

# Add in boundary points at zero leakage explicitly to make surface smooth
gamma_hpf = lambda w: 1/w*(-np.arctan(w)+np.pi)
eta_hpf = lambda w,n: np.abs(n)/np.sqrt(1+w**2) * (np.abs(n)/np.sqrt(1+w**2)-1)**(-(n+1)/n)
X_hpf = lambda w,n: (-1+np.abs(n)/np.sqrt(1+w**2))**(-1/n)
X_hpf_isphys = lambda w,n: X_hpf(w,n) > 0
Ws = np.linspace(0, np.pi, 3000)
xrange = (0, 10)
yrange = (0, 10)
X=np.arange(0,10.5,.5)
Y=np.arange(0,10.5,.5)
GAMMAS, ETAS = np.meshgrid(gammas, etas)
gs_plt = GAMMAS.reshape((1,-1)).squeeze()
es_plt = ETAS.reshape((1,-1)).squeeze()
fs_plt = fratios.reshape((1,-1)).squeeze()
epss_plt = epsilons.reshape((1,-1)).squeeze()
gs_f0 = gamma_hpf(Ws)
es_f0 = eta_hpf(Ws, n)/X_hpf_isphys(Ws, n)
idxs = np.logical_and(gs_f0 <= 20,es_f0 <= 20)
gs_f0 = gs_f0[idxs]
es_f0 = es_f0[idxs]
gs_plt = np.append(gs_plt, gs_f0)
es_plt = np.append(es_plt, es_f0)
fs_plt = np.append(fs_plt, np.zeros(gs_f0.shape))
epss_plt = np.append(epss_plt, np.zeros(gs_f0.shape))

# plot surface
fig = plt.figure()
ax = fig.add_subplot(1,1,1, projection="3d") #Axes3D(fig)
ax.plot_trisurf(gs_plt, es_plt, fs_plt, edgecolors='None', rasterized=True)
plt.xlabel("delay ($γ=τβ$)", labelpad=0)
ax.set_ylabel("strength ($η=α/kβ$)", labelpad=0)
ax.set_zlabel("Leakage ratio ($ε/η=α_0/α$)", labelpad=-1)
ax.set_xlim3d([0, 20])
ax.set_ylim3d([0, 20])
ax.set_zlim3d([0,0.2])
ax.set_xticks([0, 10, 20])
ax.set_yticks([0, 10, 20])
ax.set_zticks([0, 0.1, 0.2])
ax.margins(0,0,0,tight=True)
ax.grid(False)
ax.view_init(25, -50)
ax.dist = 13

# save plots
plt.savefig("autoregulation_withleakage_hopf.svg")
plt.savefig("autoregulation_withleakage_hopf.png")
plt.savefig("autoregulation_withleakage_hopf.pdf")
