# Supplementary material for: Nonlinear delay differential equations and their application to modeling biological network motifs
Source: Nat Commun. 2021 Mar 19;12:1788. doi: 10.1038/s41467-021-21700-8 (PMC7979834; doi:10.1038/s41467-021-21700-8)
Supplement: Supplementary file 3 — Source Data [file 41467_2021_21700_MOESM3_ESM.zip › DataS1/fig_autoregulationleakage/autoregulation_withleakage_saddlenode.py]

#!/usr/bin/env python3
#-*- coding:utf-8 -*-

# Set up plotting libraries with desired default settings
from sys import path
path.append("..")
import matplotlib.pyplot as plt
from figures import *


# create figure
fig = plt.figure()
sz = fig.get_size_inches()
fig.set_size_inches((1*sz[0], 1*sz[1]))

import numpy as np
# hide some warnings near 0 that don't contribute to plot
np.warnings.filterwarnings('ignore')

# analytical bifurcation boundary functions
# Define functions yielding values of gamma, eta, epsilon, f=epsilon/eta
epsX = lambda X,n: 1.0/n*X*(n+1+X**-n)
etaX = lambda X,n: -1.0/n*X*(1+X**-n)*(1+X**n)
fX = lambda X,n: epsX(X,n) / etaX(X,n) # epsilon / eta

xs = np.linspace(0, 3, 300)
etas = np.zeros(xs.shape)
epsilons = np.zeros(xs.shape)
fratios = np.zeros(xs.shape)

n = -2
for j,x in enumerate(xs):
    etas[j] = etaX(x, n)
    epsilons[j] = epsX(x, n)
    fratios[j] = fX(x, n)

# plot surface
ax = plt.subplot(1,1,1)
idx = fratios > 0
plt.plot(fratios[idx], etas[idx])
ax.set_ylabel("strength ($η=α/kβ$)")
ax.set_xlabel("Leakage proporation ($ε/η=α_0/α$)")
ax.set_xlim([0, .2])
ax.set_ylim([0, 4])

# save plots
plt.savefig("autoregulation_withleakage_saddlenode.svg")
plt.savefig("autoregulation_withleakage_saddlenode.png")
plt.savefig("autoregulation_withleakage_saddlenode.pdf")
