# Supplementary material for: Nonlinear delay differential equations and their application to modeling biological network motifs
Source: Nat Commun. 2021 Mar 19;12:1788. doi: 10.1038/s41467-021-21700-8 (PMC7979834; doi:10.1038/s41467-021-21700-8)
Supplement: Supplementary file 3 — Source Data [file 41467_2021_21700_MOESM3_ESM.zip › DataS1/fig_intro/intro_simulationcurves.py]

#!/usr/bin/env python3
#-*- coding:utf-8 -*-

# Set up plotting libraries with desired default settings
from sys import path
path.append("..")
import matplotlib.pyplot as plt
from figures import *

# Get font size
from matplotlib import rcParams, cycler
fontsize = rcParams['font.size']
rcParams['axes.prop_cycle'] = cycler(linewidth=[1.0]) * cycler(linestyle=['-', '--']) * cycler(color=['358CCC', 'F99D49', 'AF8560'])

# import data
from scipy.io import loadmat
import numpy as np
data = loadmat('../matlab/autoregulatedcascade_simulationcurves.mat')
n = data['n'].squeeze()
alphax = data['alphax'].squeeze()
alphay = data['alphay'].squeeze()
alphaz = data['alphaz'].squeeze()
taux = data['taux'].squeeze()
tauz = data['tauz'].squeeze()
beta = data['beta'].squeeze()
alphax2 = data['alphax2'].squeeze()
alphaz2 = data['alphaz2'].squeeze()
taux2 = data['taux2'].squeeze()
tauz2 = data['tauz2'].squeeze()
beta2 = data['beta2'].squeeze()

T = data['fullts'].squeeze()
solode = data['solode'].squeeze()
solode = list([list(solode[i,:] / alphax) for i in range(len(solode))])
soldde = data['soldde'].squeeze()
soldde = list([list(soldde[i,:] / alphax) for i in range(len(soldde))])
soldde = [soldde[0], None, soldde[1]]
soldde2 = data['soldde2'].squeeze()
soldde2 = list([list(soldde2[i,:] / alphax) for i in range(len(soldde2))])
soldde2 = [soldde2[0], None, soldde2[1]]

# create figure
fig, axs = plt.subplots(nrows=1, ncols=2, sharex=False, sharey=False)
sz = fig.get_size_inches()
fig.set_size_inches((3*sz[0], 1.5*sz[1]))

ax = axs[0]
plt.sca(ax)
errorbars(T, solode, labels = ["$x$", "$y$", "$z$"])
ax.set_xlim((min(T), max(T)))
ax.set_ylim((0, alphax))
#ax.set_title("ODE simulation")
ax.set_xlabel("Time ($t$)")
ax.set_ylabel("Concentration")

ax = axs[1]
plt.sca(ax)
errorbars(T, soldde)
errorbars(T, soldde2)
ax.set_xlim((min(T), max(T)))
ax.set_ylim((0, alphax))
#ax.set_title("DDE simulation")
ax.set_xlabel("Time ($t$)")
ax.set_ylabel("Concentration")

fig.legend(loc=(0.15, 0.22), ncol=3, labelspacing=0.5)

plt.savefig("intro_simulationcurves.svg")
plt.savefig("intro_simulationcurves.png")
plt.savefig("intro_simulationcurves.pdf")
