# Supplementary material for: Nonlinear delay differential equations and their application to modeling biological network motifs
Source: Nat Commun. 2021 Mar 19;12:1788. doi: 10.1038/s41467-021-21700-8 (PMC7979834; doi:10.1038/s41467-021-21700-8)
Supplement: Supplementary file 3 — Source Data [file 41467_2021_21700_MOESM3_ESM.zip › DataS1/fig_nonconsthists/nonconsthists_plots.py]

#!/usr/bin/env python3
#-*- coding:utf-8 -*-

# Set up plotting libraries with desired default settings
from sys import path
path.append("..")
import matplotlib.pyplot as plt
from figures import *

# Get font size
from matplotlib import rcParams
fontsize = rcParams['font.size']

# import data
from scipy.io import loadmat
import numpy as np
data = loadmat('../matlab/nonconsthists.mat')
params = data['p'].squeeze()
gamma = float(params['gamma'])
eta = float(params['eta'])
T = data['fullts'].squeeze()
dt = np.diff(T[:2])
Xconsthists = data['solxs'].squeeze()[:,:,0]
Xsinhists = data['solxs'].squeeze()[:,:,1]
histbins = data['edges'].squeeze()
phaseprobs_consthists = data['phaseprobs_consthists'].squeeze()
phaseprobs_sinhists = data['phaseprobs_sinhists'].squeeze()
# tack on histories
amps = data['amps'].squeeze()
phases = data['phases'].squeeze()
histfuncs = [lambda T: np.tile(amps, T.shape), lambda T: 0.5*amps*(1+np.sin(T-phases))] # same as in matlab
histT = np.arange(0, -5*gamma, -dt)[::-1]
histT = histT[:, np.newaxis]
T = np.append(histT, T)
Xconsthists = np.append(np.transpose(histfuncs[0](histT)), Xconsthists, 1)
Xsinhists = np.append(np.transpose(histfuncs[1](histT)), Xsinhists, 1)

fig, axs = plt.subplots(nrows=2, ncols=1, sharex=True, sharey=True)
sz = fig.get_size_inches()
fig.set_size_inches((1.5*sz[0], 1.5*sz[1]))
plt.sca(axs[0])
Tf = 500
h1 = plt.plot(T[:Tf], Xconsthists[::16,:Tf].transpose() / eta, 'gray', lw=0.1)
plt.ylabel(" ")
plt.sca(axs[1])
h2 = plt.plot(T[:Tf], Xsinhists[::16,:Tf].transpose() / eta, 'gray', lw=0.1)
plt.xlim([np.min(T[:Tf]), np.max(T[:Tf])])
plt.ylabel(" ")
plt.xlabel('Time ($T$)')
fig.text(0.02, 0.5, 'Concentration ($X/η$)', va='center', rotation='vertical')
plt.savefig("histories_simulationcurves.svg")
plt.savefig("histories_simulationcurves.png")
plt.savefig("histories_simulationcurves.pdf")
plt.close()

fig = plt.figure()
ax = plt.subplot(111, polar=True)
sz = fig.get_size_inches()
fig.set_size_inches((1.5*sz[0], 1.5*sz[1]))
labels = ['Constant', 'Sine wave']
probs = [list(phaseprobs_consthists), list(phaseprobs_sinhists)]
multibar(probs, classlabs=labels, stacked=False, histogram=True, histbins=histbins, numhistticks=13, kwargs=dict(alpha=0.6))
ax.set_xticks([2*np.pi/12*x for x in range(12)])
ax.set_thetalim(0, 2*np.pi)
ax.grid(linewidth=.1)
ax.set_axisbelow(True)
plt.legend(title='History', loc=(.9, .9), labelspacing=1)
ax.text(np.pi/6+.1, 0.47-.01, 'Probability', rotation=30, ha='center', va='center', fontsize=fontsize+1)
ax.text(np.pi/12, 0.8, 'Phase', rotation=-90+15, ha='center', va='center', fontsize=fontsize+1)
plt.savefig("histories_phasehistogram.svg")
plt.savefig("histories_phasehistogram.png")
plt.savefig("histories_phasehistogram.pdf")
plt.close()
