# Supplementary material for: Nonlinear delay differential equations and their application to modeling biological network motifs
Source: Nat Commun. 2021 Mar 19;12:1788. doi: 10.1038/s41467-021-21700-8 (PMC7979834; doi:10.1038/s41467-021-21700-8)
Supplement: Supplementary file 3 — Source Data [file 41467_2021_21700_MOESM3_ESM.zip › DataS1/fig_chaosmetrics/dimensions.py]

#!/usr/bin/env python3
#-*- coding:utf-8 -*-

# Set up plotting libraries with desired default settings
from sys import path
path.append("..")
import matplotlib.pyplot as plt
from figures import *
import numpy as np
import matplotlib.cbook as cbook
from matplotlib import rcParams
boxcolor = rcParams['axes.prop_cycle'].by_key()['color'][0]

from scipy.io import loadmat
import numpy as np
matdata = loadmat('../matlab/MLEs_and_dims.mat')['outdata'][0][0]
cases = ['pndfbck', 'nndfbck', 'ar', 'mg', 'wn']
labels = ['Positive/negative\nfeedback', 'Negative/negaitve\nfeedback',
          'Negative\nautoregulation', 'Chaotic\nMackey-Glass', 'White\nnoise']
# put into format used for manually drawing boxplots.
# Use quantiles (2.5%, 25%, 50%, 75%, 92.5%)
stats = cbook.boxplot_stats(np.zeros((1,5)), labels=labels)
for i, case in enumerate(cases):
    data = matdata[case][0][0]
    stats[i]['med'] = data['dim'].squeeze()
    stats[i]['mean'] = data['dim'].squeeze()
    stats[i]['q1'], stats[i]['q3'] = data['dim_cf50'].squeeze()
    stats[i]['iqr'] = stats[i]['q3'] - stats[i]['q1']
    stats[i]['whislo'], stats[i]['whishi'] = data['dim_cf95'].squeeze()


# create figure
fig = plt.figure()
sz = fig.get_size_inches()
fig.set_size_inches((1*sz[0], 1*sz[1]))
ax = plt.subplot(1,1,1)
ax.bxp(stats, patch_artist=True, medianprops=dict(color='black'), boxprops=dict(color=boxcolor))
plt.xticks(rotation='vertical', ha='right', va='center', rotation_mode='anchor')
ax.set_ylabel("Attractor box dimension")
ax.set_ylim([0, 3.1])
plt.grid(linestyle=':', linewidth=0.5, axis='y', zorder=0)

# save plots
plt.savefig("dimensions.svg")
plt.savefig("dimensions.png")
plt.savefig("dimensions.pdf")
