# Supplementary material for: Nonlinear delay differential equations and their application to modeling biological network motifs
Source: Nat Commun. 2021 Mar 19;12:1788. doi: 10.1038/s41467-021-21700-8 (PMC7979834; doi:10.1038/s41467-021-21700-8)
Supplement: Supplementary file 3 — Source Data [file 41467_2021_21700_MOESM3_ESM.zip › DataS1/fig_feedback/twocomponentloop_hopf.py]

#!/usr/bin/env python3
#-*- coding:utf-8 -*-

# Set up plotting libraries with desired default settings
from sys import path
path.append("..")
import matplotlib.pyplot as plt
import matplotlib.gridspec as gridspec
from figures import *


# analytical bifurcation boundary functions
# NB: eta1 and eta2 are non-monotonic, so can't invert them with findpar.
# NB: f IS monotonically increasing, on the other hand, so can invert f.
import numpy as np
from scipy.optimize import fsolve
# hide some warnings near 0 that don't contribute to plot
np.warnings.filterwarnings('ignore')
W = lambda w, n1, n2: np.abs(n1*n2)/(1+w**2) # helper function prefactor
eta1 = lambda X, w, n1, n2: W(w, n1, n2)*X**(n2+1) / ((W(w, n1, n2) - 1)*X**n2 - 1)
eta2 = lambda Y, w, n1, n2: W(w, n1, n2)*Y**(n1+1) / ((W(w, n1, n2) - 1)*Y**n1 - 1)
avggamma = lambda w, n1, n2, k: 1/w*(-np.arctan(w) + np.pi/4*(2-np.sign(n1)-np.sign(n2)) + np.pi*k)
f = lambda X, Y, w, n1, n2: W(w, n1, n2)*(X**n2)*(Y**n1)/((1+X**n2)*(1+Y**n1))
phi = lambda w, g1, g2, n1, n2: (g1 - g2)*w/2 + np.pi/4*(1-np.sign(n1/n2))

# the following functions are not actually needed
halfdiffgamma = lambda w, n1, n2, phi: 1/w*(phi - np.pi/4*(1-np.sign(n1/n2)))
gamma1 = lambda w, n1, n2, k, phi: avggamma(w, n1, n2, k) + halfdiffgamma(w, n1, n2, phi)
gamma2 = lambda w, n1, n2, k, phi: avggamma(w, n1, n2, k) - halfdiffgamma(w, n1, n2, phi)
M1 = lambda Y, n1: n1*Y**(n1-1)/(1+Y**n1)**2
M2 = lambda X, n2: n2*X**(n2-1)/(1+X**n2)**2

def e1e2(g1, g2, n1, n2, num_etas=500):
    if np.sign(n1) > 0 and np.sign(n2) > 0:
        k = 1
    else:
        k = 0
    w = fsolve(lambda w: avggamma(w, n1, n2, k) - (g1+g2)/2, 2*np.pi/3)
    p = phi(w, g1, g2, n1, n2) # not needed
    Ymax = min(fsolve(lambda Y: (W(w, n1, n2) - 1)*Y**n1 - 1, 1.0).squeeze(), 10)
    Xmax = fsolve(lambda X: (W(w, n1, n2) - 1)*X**n2 - 1, 1.0).squeeze()
    Ymin = max(fsolve(lambda Y: f(Xmax+.01, Y, w, n1, n2) - 1, 1.0).squeeze(), 0)
    Ys = np.linspace(Ymin+.01, Ymax-.01, num_etas)
    eta2s = np.array([eta2(y, w, n1, n2) for y in Ys])
    Xs = np.array([fsolve(lambda X: f(X,y,w,n1,n2)-1, 1.0) for y in Ys]).squeeze()
    eta1s = eta1(Xs, w, n1, n2)
    return eta1s, eta2s

# saddle-node bifurcation boundaries for reference
from scipy.io import loadmat
databfcurve = loadmat('../matlab/twocomponentsaddlenodebf_activators.mat')
e1s_sn_act = databfcurve['eta1s'].squeeze()
e2s_sn_act = databfcurve['eta2s'].squeeze()
databfcurve = loadmat('../matlab/twocomponentsaddlenodebf_repressors.mat')
e1s_sn_rep = databfcurve['eta1s'].squeeze()
e2s_sn_rep = databfcurve['eta2s'].squeeze()


gammas = np.linspace(0.25, 4.25, 5)#[.25, .75, 1.25, 1.75, 2.25]
npairs = ((-2, 2), (-2, -2), (2, 2))

# create figure
fig = plt.figure()
gs = gridspec.GridSpec(len(npairs), len(gammas))
gs.update(wspace=0.2, hspace=0.2, left=0.15, right=0.97, bottom=0.15, top=0.95)
axarr = np.array([[fig.add_subplot(gs[I,J]) for J in range(len(gammas))] for I in range(len(npairs))])
#, axarr = plt.subplots(len(gamma1s), len(gamma2s), sharex=True, sharey=True)
sz = fig.get_size_inches()
fig.set_size_inches((2*sz[0], 1.5*sz[1]))

# simulation curve params (gamma1, gamma2, eta1, eta2, n1, n2).
simcurveparampts = [(0.25, 0.25, 1, 1, 2, 2), (1.25, 1.25, 5, 5, 2, 2), (3.25, 3.25, 5, 5, 2, 2),
                    (0.25, 0.25, 1, 1, -2, -2), (1.25, 1.25, 3, 3, -2, -2), (3.25, 3.25, 3, 3, -2, -2),
                    (0.25, 0.25, 1, 1, -2, 2), (3.25, 3.25, 5, 5, -2, 2)]


for j, (n1, n2) in enumerate(npairs):
    for i, g in enumerate(gammas):
        I = i
        J = len(npairs) - j - 1
        e1s, e2s = e1e2(g, g, n1, n2)
        if I != 0:
            plt.setp(axarr[J,I].get_yticklabels(), visible=False)
            #plt.tick_params(axis='y', which='both', bottom=False, top=False)
        if J != len(npairs)-1:
            plt.setp(axarr[J,I].get_xticklabels(), visible=False)
        axarr[J,I].plot(e1s, e2s)
        if np.sign(n1) == np.sign(n2) and n1 > 0:
            axarr[J,I].plot(e1s_sn_rep, e2s_sn_rep, 'k--')
        elif np.sign(n1) == np.sign(n2) and n1 < 0:
            axarr[J,I].plot(e1s_sn_act, e2s_sn_act, 'k--')
        axarr[J,I].set_aspect(1)
        axarr[J,I].set_xlim([0, 10])
        axarr[J,I].set_ylim([0, 10])
        axarr[J,I].set_xticks([0, 10])
        axarr[J,I].set_yticks([0, 10])
        if I == 0:
            # whitespace hack to make space for common ylabel
            axarr[J,I].set_ylabel("\n({}, {})".format(n1, n2), labelpad=4)
        if j == 0:
            # whitespace hack to make space for common xlabel
            axarr[J,I].set_xlabel(" \n" + str(g), labelpad=0)
        
        # annotate points that have simulation curves in other figure panel
        for ptlabel, pt in enumerate(simcurveparampts):
            if g == pt[0] and g == pt[1] and n1 == pt[4] and n2 == pt[5]:
                vo = .5
                if ptlabel+1 in [1,4]:
                    vo = -.7
                #if ptlabel+1 == 2 and np.sign(n1) != np.sign(n2):
                #    continue
                axarr[J,I].scatter(pt[2], pt[3], marker='.', color='black', zorder=3)
                axarr[J,I].text(pt[2]+1.2, pt[3]+0.3+vo, str(ptlabel+1), va='center')

#plt.subplots_adjust(wspace=0, hspace=0)
fig.text(0.56, 0.015, r"Delay ($γ_1=γ_2$)", ha='center')
fig.text(0.015, 0.56,"Cooperativity ($n_1$, $n_2$)", va='center', rotation='vertical')
fig.text(0.231, 0.115, "$η_1$", ha='center')
fig.text(0.11, 0.265, "$η_2$", va='center', rotation='vertical')

# save plots
plt.savefig("twocomponentloop_hopf.svg")
plt.savefig("twocomponentloop_hopf.png")
plt.savefig("twocomponentloop_hopf.pdf")
