# Supplementary material for: Nonlinear delay differential equations and their application to modeling biological network motifs
Source: Nat Commun. 2021 Mar 19;12:1788. doi: 10.1038/s41467-021-21700-8 (PMC7979834; doi:10.1038/s41467-021-21700-8)
Supplement: Supplementary file 3 — Source Data [file 41467_2021_21700_MOESM3_ESM.zip › DataS1/fig_feedback/twocomponentloop_simulationcurves.py]

#!/usr/bin/env python3
#-*- coding:utf-8 -*-

# Set up plotting libraries with desired default settings
from sys import path
path.append("..")
import matplotlib.pyplot as plt
from figures import *

# Get font size
from matplotlib import rcParams, cycler
fontsize = rcParams['font.size']
rcParams['axes.prop_cycle'] = cycler(linestyle=['-','--']) * cycler(color=['358CCC', 'F99D49'])  *  cycler(linewidth=[1.0])

# import data
from scipy.io import loadmat
import numpy as np
data = loadmat('../matlab/twocomponentloop_simulationcurves.mat')
paramsets = data['paramsets'].squeeze()
T = data['fullts'].squeeze()
data = data['solxs']

# create figure
fig, axs = plt.subplots(nrows=3, ncols=3, sharex=True, sharey=True)
sz = fig.get_size_inches()
fig.set_size_inches((3*sz[0], 2.5*sz[1]))

# simulation curve params (gamma1, gamma2, eta1, eta2, n1, n2).
simcurveparampts = [(0.25, 0.25, 1, 1, 2, 2), (1.25, 1.25, 5, 5, 2, 2), (3.25, 3.25, 5, 5, 2, 2),
                    (0.25, 0.25, 1, 1, -2, -2), (1.25, 1.25, 3, 3, -2, -2), (3.25, 3.25, 3, 3, -2, -2),
                    (0.25, 0.25, 1, 1, -2, 2), (3.25, 3.25, 5, 5, -2, 2)]

# make plots
for i in range(len(paramsets)):
    # load in data
    params = paramsets[i]
    behavior = str(params['behavior'].squeeze())
    if behavior.startswith("Activator/inhibitor"):
        behavior = "Act./Inh " + behavior[20:]
    n1 = params['n1'][0][0]
    n2 = params['n2'][0][0]
    eta1 = params['eta1'][0][0]
    eta2 = params['eta2'][0][0]
    gamma1 = params['gamma1'][0][0]
    gamma2 = params['gamma2'][0][0]
    meaneta = (eta1 + eta2) / 2.0
    
    # set up plot
    [j, k] = np.unravel_index(i, (3, 3))
    ax = axs[j, k]
    plt.sca(ax)
    if i + 1 == len(paramsets):
        labels = ["$X$", "$Y$"]
    else:
        labels = ["", ""]
    
    # plot
    for initset in range(2):
        sols = list([list(data[j,:,i,initset] / meaneta) for j in range(2)])
        if np.sum(sols) != 0:
            errorbars(T, sols, labels=labels, kwargs=dict(clip_on=True))
    
    ax.set_xlim((min(T), max(T)))
    ax.set_ylim((0, 1.2))
    ax.set_title(behavior)
    assert abs(n1) == abs(n2)
    sgnflip = ""
    if n2 == -n1:
        sgnflip = "-"
    assert gamma1 == gamma2
    ax.set_title("{}\n($γ_1=γ_2={}, η_1={}, η_2={}$)".format(behavior,
                 gamma1, eta1, eta2))
    if k % 3 == 0:
        plt.ylabel(" ") # hack to make space for common ylabel
    if (j + 1) % 3 == 0:
        plt.xlabel(" ", labelpad=3) # hack to make space for common xlabel
    # annotate graphs by parameter point in other figure panel
    for ptlabel, pt in enumerate(simcurveparampts):
        if gamma1 == pt[0] and gamma2 == pt[1] and eta1 == pt[2] and eta2 == pt[3] and n1 == pt[4] and n2 == pt[5]:
            ax.scatter(25, 1.1, marker='o', color='black', s=60, facecolors='none')
            ax.text(25, 1.1, str(ptlabel+1), va='center', ha='center')


# remove the extra one plot (9th) and add tick labels to plot above
axs[2,2].set_visible(False)
axs[1,2].xaxis.set_tick_params(labelbottom=True)

fig.legend(loc=(0.79, 0.15), ncol=1, labelspacing=1)

fig.text(0.5, 0.02, 'Time ($T$)', ha='center', fontsize=fontsize+2)
fig.text(0.01, 0.5, 'Concentration / average $η$', va='center', rotation='vertical', fontsize=fontsize+2)
plt.subplots_adjust(bottom=0.5, left=0, right=.85, top=1, wspace=0, hspace=0)

plt.savefig("twocomponentloop_simulationcurves.svg")
plt.savefig("twocomponentloop_simulationcurves.png")
plt.savefig("twocomponentloop_simulationcurves.pdf")
