# Supplementary material for: Nonlinear delay differential equations and their application to modeling biological network motifs
Source: Nat Commun. 2021 Mar 19;12:1788. doi: 10.1038/s41467-021-21700-8 (PMC7979834; doi:10.1038/s41467-021-21700-8)
Supplement: Supplementary file 3 — Source Data [file 41467_2021_21700_MOESM3_ESM.zip › DataS1/fig_feedback/twocomponentloop_saddlenode_repressors.py]

#!/usr/bin/env python3
#-*- coding:utf-8 -*-

# Set up plotting libraries with desired default settings
from sys import path
path.append("..")
import matplotlib.pyplot as plt
from figures import *

# import data
from scipy.io import loadmat
# simulation data
matdata = loadmat('../matlab/twocomponentloops_saddlenodesims_repressors.mat')
data = matdata['stabilities']
# analytical bifurcation boundary
databfcurve = loadmat('../matlab/twocomponentsaddlenodebf_repressors.mat')
eta1s = databfcurve['eta1s'].squeeze()
eta2s = databfcurve['eta2s'].squeeze()

# turn binary encoding into linear encoding
data[data == 4] = 0 # X high
data[data == 8] = 1 # Y high
data[data == 16] = 2 # bistable (anti)
data[data == 32] = 3 # X=Y
clabels = ["X high", "Y high", "Bistable", "X=Y"]

# create color mapping
from matplotlib.colors import ListedColormap
from matplotlib import rcParams, cycler
numcolors = len(np.unique(data))
colors = plt.cm.Greys_r(np.linspace(0,0.75,4))
cmap = ListedColormap(colors)

# create figure
fig = plt.figure()
sz = fig.get_size_inches()
fig.set_size_inches((1*sz[0], 1.2*1*sz[1]))

# hide some warnings near 0 that don't contribute to plot
import numpy as np
np.warnings.filterwarnings('ignore')

# make plots
ax = plt.subplot(1,1,1)
X = matdata['eta1s'].squeeze()
dx = np.diff(X[-2:])
X = np.append(X, X[-1]+dx) - dx/2
Y = matdata['eta2s'].squeeze()
dy = np.diff(Y[-2:])
Y = np.append(Y, Y[-1]+dy) - dy/2
heatmap(data, X=X, Y=Y, kwargs=dict(rasterized=True),
        discrete=True, display_cbar=True, cloc=[.05, 0.4, 0.0, 0.0],
        cmap=cmap, clabels=clabels, ckwargs=dict(ncol=2, handlelength=0.7))
ax.set_aspect('equal', anchor='N')
plt.plot(eta1s, eta2s)
ax.set_xlim((min(X), max(X)))
ax.set_ylim((min(Y), max(Y)))
ax.set_xlabel("strength 1 ($η_1=α_1/k_1β$)")
ax.set_ylabel("strength 2 ($η_2=α_2/k_2β$)", labelpad=0)


# save plots
plt.savefig("twocomponentloop_saddlenode_repressors.svg")
plt.savefig("twocomponentloop_saddlenode_repressors.png")
plt.savefig("twocomponentloop_saddlenode_repressors.pdf")
