# Supplementary material for: Nonlinear delay differential equations and their application to modeling biological network motifs
Source: Nat Commun. 2021 Mar 19;12:1788. doi: 10.1038/s41467-021-21700-8 (PMC7979834; doi:10.1038/s41467-021-21700-8)
Supplement: Supplementary file 3 — Source Data [file 41467_2021_21700_MOESM3_ESM.zip › DataS1/figures.py]

#!/usr/bin/env python3
#-*- coding:utf-8 -*-

from matplotlib import rcParams, cycler, patches
import matplotlib.pyplot as plt
import os.path
thispath = os.path.dirname(os.path.realpath(__file__))
defaultparamfile = os.path.join(thispath, "mplfigures.style")
plt.style.use(defaultparamfile)
from matplotlib.colors import Normalize, to_rgb, ListedColormap, BoundaryNorm
import numpy as np

def multibar(means, errs=None, classlabs=None, barwidth=0.4,
             stacked=False, histogram=False, histbins=None, numhistticks=11,
             kwargs={}):
    '''Create bar plot with multiple classes.'''
    # allow simple single-bar functionality
    if not isinstance(means[0], list):
        means = (means,)
    if errs is not None and not isinstance(errs[0], list):
        errs = (errs,)
    
    # set up for bar plots
    num_classes = len(means)
    num_conds = len(means[0]) # number of bars per class
    if histogram:
        ticks = histbins[:-1]
        barwidth= histbins[1] - histbins[0]
    else:
        ticks = range(num_conds)
    
    # allow skipping errs and label inputs
    if errs is None:
        errs = [None] * num_classes
    if classlabs is None:
        classlabs = [None] * num_classes
    
    # set tick locations
    ax = plt.gca()
    ax.set_xlim(0.0, num_conds - 1 + num_classes * barwidth)
    if not stacked:
        ax.set_xticks([x + barwidth*num_classes / 2 for x in ticks], minor=False)
    else:
        ax.set_xticks([x + barwidth / 2 for x in ticks], minor=False)
    if histogram:
        ax.set_xticks([x - barwidth / 2 for x in ax.get_xticks()])
    
    # plot bars
    bars = [] # to return barplot objects
    kwargs['width'] = barwidth
    for i in range(num_classes):
        kwargs['label'] = classlabs[i]
        if not stacked or i == 0:
            loc = [x + barwidth * (i + 0.5) for x in ticks]
            b = plt.bar(loc, means[i], yerr=errs[i], **kwargs)
        else:
            base = [sum([means[x][y] for x in range(i)]) for y in range(num_conds)]
            loc = ticks + barwidth/2
            b = plt.bar(loc, means[i], yerr=errs[i], bottom=base, **kwargs)
        bars.append(b)
    
    # redo ticks for histograms ignoring bar locations
    if histogram:
        locs = np.linspace(min(histbins), max(histbins), numhistticks)
        plt.xticks(locs)
    
    return bars


def heatmap(data, cmap=None, vrange=None, discrete=False, kwargs={},
            display_cbar=False, cloc=None, clabels=None, ckwargs={}, X=None, Y=None):
    '''Create heatmap with optional colorbar.'''
    # choose colormap, creating discrete color maps from rcParams color cycle
    if cmap is None and not discrete:
        cmap = plt.cm.Greys_r
    elif cmap is None and discrete:
        if vrange is None:
            numcolors = len(np.unique(data))
        else:
            numcolors = len(range(vrange[0], vrange[1]+1))
        colors = rcParams['axes.prop_cycle'].by_key()['color'][0:numcolors]
        cmap = ListedColormap(colors)

    # set up axes
    ax = plt.gca()
    normalization = None
    if vrange is not None:
        if not discrete:
            normalization = Normalize(vmin=vrange[0],vmax=vrange[1])
        else:
            normalization = BoundaryNorm(range(vrange[0],vrange[1]+2), cmap.N)
    if X is None or Y is None: # i.e., this is a chart,
        ax.invert_yaxis()
    if X is None:
        X = np.arange(0, data.shape[0]+1)
        ax.set_xticks([x + 0.5 for x in range(len(data))], minor=False)
    if Y is None:
        Y = np.arange(0, data.shape[1]+1)
        ax.set_yticks([x + 0.5 for x in range(len(data))], minor=False)
    hm = ax.pcolor(X, Y, data, norm=normalization, cmap=cmap, **kwargs)
    
    
    # produce colorbar
    if display_cbar:
        if cloc is None:
            cloc = [0.8, 0.1, 0.1, 0.8]
        caxes = plt.gcf().add_axes(cloc)
        if not discrete:
            cbar = plt.colorbar(hm, cax=caxes, **ckwargs)
            cbar.solids.set_rasterized(True)
            caxes.yaxis.set_label_position('left')
        else:
            if clabels is None:
                clabels = range(cmap.N)
            cbar = plt.legend([patches.Patch(color=cmap(i)) for i in range(cmap.N)],
                              ['{}'.format(l) for l in clabels], **ckwargs)
            remove_all_axes_and_ticks(caxes)
            caxes.get_xaxis().set_ticks([])
            caxes.get_yaxis().set_ticks([])
        
        # return focus to main axes
        plt.sca(ax)
        return hm, cbar
    
    return hm

def errorbars(xs, ys, errs=None, xerrs=None, labels=None, ecolor='black', kwargs={}):
    '''Create a line plot of multiple data series.'''
    lw = rcParams['lines.linewidth']
    # NB: ecolor, capthick, elineiwdth set separately (rcParams bugs)
    lineprops = {'clip_on': False, 'elinewidth': lw}
    # allow custom props
    for key, value in kwargs.items():
        lineprops[key] = value
    
    # allow simple single-line functionality
    if not isinstance(ys[0], list):
        ys = (ys,)
    if not isinstance(xs[0], list):
        xs = (xs,) * len(ys) # allows also single x for multiple ys
    if errs is not None and not isinstance(errs[0], list):
        errs = (errs,)
    if xerrs is not None and not isinstance(xerrs[0], list):
        xerrs = (xerrs,)
    num_lines = len(xs)
    
    # allow skipping errs and label inputs
    if errs is None:
        errs = [None] * num_lines
    if xerrs is None:
        xerrs = [None] * num_lines
    if labels is None:
        labels = [None] * num_lines
    
    # draw lines
    for x, y, err, xerr, lab in zip(xs, ys, errs, xerrs, labels):
        line = plt.errorbar(x, y, yerr=err, xerr=xerr, label=lab, zorder=3, **lineprops)
        # let partially visible pts and error bars to be drawn past axes limits
        # NB: adjustments due to matplotlib bugs
        if rcParams['lines.markeredgecolor'] == 'auto' and not 'markeredgecolor' in kwargs.keys():
            line[0].set_markeredgecolor(rcParams['lines.markerfacecolor'])
        for b in line[1] + line[2]:
            b.set_clip_on(lineprops['clip_on'])
            b.set_color(ecolor)

def shadederrors(xs, ys, errs=None, labels=None, alpha=0.6, kwargs={}):
    '''Create line plots of multiple data series with shaded error regions.'''
    lineprops = {'marker': 'None'}
    # allow custom props
    for key, value in kwargs.items():
        lineprops[key] = value
    
    # allow simple single-line functionality
    if not isinstance(ys[0], list):
        ys = (ys,)
    if not isinstance(xs[0], list):
        xs = (xs,) * len(ys) # allows also single x for multiple ys
    if errs is not None and not isinstance(errs[0], list):
        errs = (errs,)
    num_lines = len(xs)
    
    # allow skipping errs and label inputs
    if errs is None:
        errs = [None] * num_lines
    if labels is None:
        labels = [None] * num_lines
    
    # draw lines
    for x, y, err, lab in zip(xs, ys, errs, labels):
        line = plt.plot(x, y, label=lab, zorder=3, **lineprops)
        if err is None:
            err = [0] * len(y)
        lower = [yval - errval for yval, errval in zip(y, err)]
        upper = [yval + errval for yval, errval in zip(y, err)]
        plt.fill_between(x, lower, upper, alpha=alpha, edgecolor='none')

def set_axes_bottomleft(ax):
    '''Set axes location to bottom left.'''
    ax.xaxis.set_ticks_position("bottom")
    ax.yaxis.set_ticks_position("left")
    ax.spines["right"].set_visible(False)
    ax.spines["top"].set_visible(False)

def set_axes_topright(ax):
    '''Set axes location to top right.'''
    ax.xaxis.set_ticks_position("top")
    ax.yaxis.set_ticks_position("right")
    ax.spines["left"].set_visible(False)
    ax.spines["bottom"].set_visible(False)
    ax.xaxis.set_label_position('top')
    ax.yaxis.set_label_position('right')

def set_axes_topleft(ax):
    '''Set axes location to top left.'''
    ax.xaxis.set_ticks_position("top")
    ax.yaxis.set_ticks_position("left")
    ax.spines["right"].set_visible(False)
    ax.spines["bottom"].set_visible(False)
    ax.xaxis.set_label_position('top')

def remove_all_axes_and_ticks(ax):
    '''Remove all axes and tick markings.'''
    ax.xaxis.set_ticks_position("none")
    ax.yaxis.set_ticks_position("none")
    ax.spines["right"].set_visible(False)
    ax.spines["top"].set_visible(False)
    ax.spines["left"].set_visible(False)
    ax.spines["bottom"].set_visible(False)
    ax.tick_params(axis='x', which='both', bottom=False, top=False)
    ax.tick_params(axis='y', which='both', left=False, right=False)
