# Supplementary material for: Nonlinear delay differential equations and their application to modeling biological network motifs
Source: Nat Commun. 2021 Mar 19;12:1788. doi: 10.1038/s41467-021-21700-8 (PMC7979834; doi:10.1038/s41467-021-21700-8)
Supplement: Supplementary file 3 — Source Data [file 41467_2021_21700_MOESM3_ESM.zip › DataS1/matlab/bifurcationplots_n_eta.m]

erreta = @(n, eta, X) eta./(1+X.^n) - X;
ns_base = [-7:.01:-1.2 -1.19:.001:-.9 -.89:.01:7];
etas = [0.5 1 1.8 1.95 2 2.2];
Xs = [-2, -1, 0, logspace(-8,-2, 100), .011:.001:2.2, 2.21:.01:10];
etastar = @(n) -n.*(-n-1).^(-(-n-1)./(-n));
data = repmat(struct('eta',0,'ns',[],'Xs_ss',[]),length(etas),1);
for i = 1:length(etas)
    % add extra ns around bifurcation points (for eta < 2)
    eta = etas(i);
    ns = [];
    idxcurr = 1;
    if eta < 2
        etastarerr = @(n) etastar(n) - eta;
        nidxs = find(etastarerr(ns_base).*etastarerr(circshift(ns_base,1))<=0);
        nidxs = nidxs(nidxs ~= length(ns_base) & nidxs ~= 1 & [0,diff(nidxs)] ~= 1);
        for k = 1:length(nidxs)
            nidx = nidxs(k);
            ns = [ns, ns_base(idxcurr:nidx-1), ns_base(nidx-1):.0001:ns_base(nidx+1)];
            idxcurr = nidx+2;
        end
    end
    ns = [ns, ns_base(idxcurr:end)];
    
    % find fixed points
    Xs_ss = nan(length(ns), 3);
    for j = 1:length(ns)
        n = ns(j);
        err = @(X) erreta(n, eta, X);
        idxs = find(err(Xs).*err(circshift(Xs,1))<=0);
        idxs = idxs(idxs ~= length(Xs) & idxs > 2 & [0, diff(idxs)] ~= 1);
        if eta == 2 && n == -2
            idxs = [idxs, idxs(2)]; % account for known double root
        end
        if length(idxs) == 1 && max(Xs(idxs)) == 0
            Xs_ss(j,3) = Xs(idxs);
        else
            Xs_ss(j,1:length(idxs)) = Xs(flip(idxs));
        end
    end
    subplot(2, length(etas)/2, i);
    set(gca, 'linestyleorder', {'-', '--', '-'}, 'colororder' ,[0 0 0], 'nextplot', 'add')
    plot(ns, Xs_ss(:,:)/eta, 'linewidth', 1.5);
    axis square;
    title(['\eta=', num2str(eta)]);
    xlabel('n');
    ylabel('X*/\eta');
    ylim([0, 1]);
    xlim([-7, 7]);
    
    % save data
    data(i).eta = etas(i);
    data(i).ns = ns;
    data(i).Xs_ss = Xs_ss;
end

% save data to file
save('bifurcations_n_eta.mat', 'data');
