# Supplementary material for: Nonlinear delay differential equations and their application to modeling biological network motifs
Source: Nat Commun. 2021 Mar 19;12:1788. doi: 10.1038/s41467-021-21700-8 (PMC7979834; doi:10.1038/s41467-021-21700-8)
Supplement: Supplementary file 3 — Source Data [file 41467_2021_21700_MOESM3_ESM.zip › DataS1/matlab/wolflyapunovexponent/search.m]

function [bstpnt, bstdis, thbest] = search(iflag, ndim, ires, datmin,...
    boxlen, nxtbox, where, datptr, nxtdat, data, delay, oldpnt, newpnt,...
    datuse, dismin, dismax, thmax, evolve)
% Searches for the most viable point for fet.m
% Taehyeun Park, The Cooper Union, EE'15

target = zeros(1,ndim);
oldcrd = zeros(1,ndim);
zewcrd = zeros(1,ndim);

oldcrd(1:ndim) = data(oldpnt+delay);
zewcrd(1:ndim) = data(newpnt+delay);
igcrds = floor((oldcrd - datmin)./boxlen);
oldist = sqrt(sum((oldcrd - zewcrd).^2));

irange = round(dismin/boxlen);
if irange == 0;
    irange = 1;
end

thbest = thmax;
bstdis = dismax;
bstpnt = 0;

goto30 = 1;
while goto30 == 1
    goto30 = 0;
    for icnt = 0:((2*irange+1)^ndim)-1
        goto140 = 0;
        icounter = icnt;
        for ii = 1:ndim;
            ipower = (2*irange+1)^(ndim-ii);
            ioff = floor(icounter./ipower);
            icounter = icounter - ioff*ipower;
            target(ii) = igcrds(ii) - irange + ioff;

            if target(ii) < 0
                goto140 = 1;
                break;
            end
            if target(ii) > ires-1
                goto140 = 1;
                break
            end
        end
        
        if goto140 == 1;
            continue
        end
        
        if irange ~= 1
            iskip = 1;
            for ii = 1:ndim
                if abs(round(target(ii) - igcrds(ii))) == irange
                    iskip = 0;
                end
            end
            if iskip == 1
                continue
            end
        end
        
        runner = 1;
        for ii = 1:ndim
            goto80 = 0;
            goto70 = 1;
            while goto70 == 1;
                goto70 = 0;
                if where(runner,ii) == target(ii)
                    goto80 = 1;
                    break
                end
                runner = nxtbox(runner, ii);
                if runner ~= 0
                    goto70 = 1;
                end
            end
            
            if goto80 == 1
                continue
            end
            goto140 = 1;
            break
        end
        
        if goto140 == 1
            continue
        end
        
        if runner == 0
            continue
        end
        runner = datptr(runner);
        if runner == 0
            continue
        end
        goto90 = 1;
        while goto90 == 1
            goto90 = 0;
            while 1;
                if abs(round(runner - oldpnt)) < evolve
                    break
                end
                if abs(round(runner - datuse)) < (2*evolve)
                    break
                end
                
                bstcrd = data(runner + delay);
                
                abc1 = oldcrd(1:ndim) - bstcrd(1:ndim);
                abc2 = oldcrd(1:ndim) - zewcrd(1:ndim);
                tdist = sum(abc1.*abc1);
                tdist = sqrt(tdist);
                dot = sum(abc1.*abc2);

                if tdist < dismin
                    break
                end
                if tdist >= bstdis
                    break
                end
                if tdist == 0
                    break
                end
                goto120 = 0;
                if iflag == 0
                    goto120 = 1;
                end
                if goto120 == 0
                    ctheta = min(abs(dot/(tdist*oldist)),1);
                    theta = 57.3*acos(ctheta);
                    if theta >= thbest
                        break
                    end
                    thbest = theta;
                end
                bstdis = tdist;
                bstpnt = runner;
                break;
            end
            runner = nxtdat(runner);

            if runner ~= 0
                goto90 = 1;
            end
        end
    end
    irange = irange + 1;
    if irange <= (0.5 + round((dismax/boxlen)))
        goto30 = 1;
        continue;
    end
    return
end
