# Supplementary material for: Nonlinear delay differential equations and their application to modeling biological network motifs
Source: Nat Commun. 2021 Mar 19;12:1788. doi: 10.1038/s41467-021-21700-8 (PMC7979834; doi:10.1038/s41467-021-21700-8)
Supplement: Supplementary file 3 — Source Data [file 41467_2021_21700_MOESM3_ESM.zip › DataS1/matlab/wolflyapunovexponent/basgen.m]

function db = basgen(fname, tau, ndim, ires, datcnt, maxbox)
% Database generator for fet.m function
% Taehyeun Park, The Cooper Union, EE'15

x = fileread(fname);
data = zeros(1,datcnt);
trck = 1;
start = 1;
fin = 0;

for ii = 1:length(x)
    if strcmp(x(ii), char(32)) || strcmp(x(ii), char(13)) || strcmp(x(ii), char(10)) || strcmp(x(ii), char(26))
        if fin >= start
            data(trck) = str2num(x(start:fin));
            trck = trck + 1;
            if trck > 8*floor(datcnt/8)
                break
            end
        end
        start = ii + 1;
    else
        fin = ii;
    end
end

delay = 0:tau:(ndim-1)*tau;

nxtbox = zeros(maxbox, ndim);
where = zeros(maxbox, ndim);
datptr = zeros(1,maxbox);
nxtdat = zeros(1,datcnt);

datmin = min(data);
datmax = max(data);

datmin = datmin - 0.01*(datmax - datmin);
datmax = datmax + 0.01*(datmax - datmin);
boxlen = (datmax - datmin)/ires;

boxcnt = 1;

for ii = 1:(datcnt-(ndim-1)*tau)
    target = floor((data(ii+delay)-datmin)/boxlen);
    runner = 1;
    chaser = 0;
    
    jj = 1;
    while jj <= ndim
        tmp = where(runner,jj)-target(jj);
        if tmp < 0
            chaser = runner;
            runner = nxtbox(runner,jj);
            if runner ~= 0
                continue
            end
        end
        if tmp ~= 0
           boxcnt = boxcnt + 1;
           
           if boxcnt == maxbox
               error('Grid overflow, increase number of box count')
           end
           
           for kk = 1:ndim
               where(boxcnt,kk) = where(chaser,kk);
           end
           where(boxcnt,jj) = target(jj);
           nxtbox(chaser,jj) = boxcnt;
           nxtbox(boxcnt,jj) = runner;
           runner = boxcnt;
        end
        jj = jj + 1;
    end
    nxtdat(ii) = datptr(runner);
    datptr(runner) = ii;
end

used = 0;
for ii = 1:boxcnt
    if datptr(ii) ~= 0;
        used = used + 1;
    end
end
display(['Created: ', num2str(boxcnt)]);
display(['Used: ', num2str(used)]);

db.ndim = ndim;
db.ires = ires;
db.tau = tau;
db.datcnt = datcnt;
db.boxcnt = boxcnt;
db.datmax = datmax;
db.datmin = datmin;
db.boxlen = boxlen;

db.datptr = datptr(1:boxcnt);
db.nxtbox = nxtbox(1:boxcnt, 1:ndim);
db.where = where(1:boxcnt, 1:ndim);
db.nxtdat = nxtdat(1:datcnt);
db.data = data;
