# Supplementary material for: Nonlinear delay differential equations and their application to modeling biological network motifs
Source: Nat Commun. 2021 Mar 19;12:1788. doi: 10.1038/s41467-021-21700-8 (PMC7979834; doi:10.1038/s41467-021-21700-8)
Supplement: Supplementary file 3 — Source Data [file 41467_2021_21700_MOESM3_ESM.zip › DataS1/matlab/wolflyapunovexponent/makeplot.m]

function [] = makeplot(db, out, evolve, loc)
% Plots 2D or 3D attractor evolution by evolution, 4th parameter is the
% location of legend
% Taehyeun Park, The Cooper Union, EE'15

datcnt = db.datcnt;
ndim = db.ndim;
tau = db.tau;
dataplot = [];
freerun = 0;

delay = 0:tau:(ndim-1)*tau;
data = db.data;

for ii = 1:(datcnt-(ndim-1)*tau)
    dataplot = [dataplot; data(ii+delay)];
end

figure, bar(out(:,1),out(:,3)), hold on;
mle = max(dataplot(:)) - min(dataplot(:));
plot([0, out(end,1)], [mle, mle], 'r', 'LineWidth', 1.5), hold off;
set(gca,'YTick', [0, mle])
axis([0, out(end,1), 0, 1.1*mle])
title('d_f of evolutions scaled to the maximum linear extent of the attractor')

if ndim == 2
    figure('Position', [100, 100, 800, 500]);
    plot(dataplot(:,1), dataplot(:,2), '.', 'MarkerSize', 3), hold on;
    display('To see the next evolution, press enter')
    display('To clear the screen and then see the next evolution, type c and press enter')
    display('To proceed without stopping, type r and press enter')
    display('To terminate plot generating, type g and press enter')
    
    for ii = 1:size(out,1)
        if freerun == 0
            RESET = input('Next evolution?  ', 's');
            if strcmp(RESET, 'c')
                display('Screen cleared')
                hold off;
                clf;
                plot(dataplot(:,1), dataplot(:,2), '.', 'MarkerSize', 3), hold on;
            elseif strcmp(RESET, 'r')
                display('Evolving without stopping...')
                display('Press ctrl+c to terminate')
                freerun = 1;
            elseif strcmp(RESET, 'g')
                display('Plot generating stopped')
                return;
            else
                if ii > 1
                    delete(ann)
                end
            end
        end
        
        tmpold = out(ii,5);
        oldpnt = tmpold + evolve;
        tmpnew = out(ii,6);
        newpnt = tmpnew + evolve;
                
        plot(data(tmpold:oldpnt), data((tmpold+tau):(oldpnt+tau)), 'r', 'LineWidth', 1);
        plot(data(tmpnew:newpnt), data((tmpnew+tau):(newpnt+tau)), 'g', 'LineWidth', 1);
        for aa = 0:evolve;
            plot([data(tmpold+aa), data(tmpnew+aa)], [data(tmpold+aa+tau), data(tmpnew+aa+tau)], 'LineWidth', 1)
        end

        
        ann = legend(['Iteration: ', num2str(out(ii,1)), '/', num2str(out(end,1)), char(10)...
                      'd_i:', num2str(out(ii,2)), char(10)...
                      'd_f:', num2str(out(ii,3)), char(10)...
                      'Current Estimate:' num2str(out(ii,4))], ...
                      'location', loc);
        if freerun == 1
            drawnow
        end
    end
    
elseif ndim == 3    
    figure('Position', [100, 100, 800, 500]);
    plot3(dataplot(:,1), dataplot(:,2), dataplot(:,3), '.', 'MarkerSize', 3), hold on;
    display('To see the next evolution, press enter')
    display('To clear the screen and then see the next evolution, type c and press enter')
    display('To proceed without stopping, type r and press enter')
    display('To terminate plot generating, type g and press enter')

    for ii = 1:size(out,1)
        if freerun == 0
            RESET = input('Next evolution?  ', 's');
            if strcmp(RESET, 'c')
                display('Screen cleared')
                hold off;
                clf;
                plot3(dataplot(:,1), dataplot(:,2), dataplot(:,3), '.', 'MarkerSize', 3), hold on;
            elseif strcmp(RESET, 'r')
                display('Evolving without stopping...')
                display('Press ctrl+c to terminate')
                freerun = 1;
            elseif strcmp(RESET, 'g')
                display('Plot generating stopped')
                return;
            else
                if ii > 1
                    delete(ann)
                end
            end
        end
        
        tmpold = out(ii,5);
        oldpnt = tmpold + evolve;
        tmpnew = out(ii,6);
        newpnt = tmpnew + evolve;
                
        plot3(data(tmpold:oldpnt), data((tmpold+tau):(oldpnt+tau)), data((tmpold+(2*tau)):(oldpnt+(2*tau))), 'r', 'LineWidth', 1);
        plot3(data(tmpnew:newpnt), data((tmpnew+tau):(newpnt+tau)), data((tmpnew+(2*tau)):(newpnt+(2*tau))), 'g', 'LineWidth', 1);
        for aa = 0:evolve;
            plot3([data(tmpold+aa), data(tmpnew+aa)], [data(tmpold+aa+tau), data(tmpnew+aa+tau)], [data(tmpold+aa+(2*tau)), data(tmpnew+aa+(2*tau))], 'LineWidth', 1)
        end

        
        ann = legend(['Iteration: ', num2str(out(ii,1)), '/', num2str(out(end,1)), char(10)...
                      'd_i:', num2str(out(ii,2)), char(10)...
                      'd_f:', num2str(out(ii,3)), char(10)...
                      'Current Estimate:' num2str(out(ii,4))], ...
                      'location', loc);
        if freerun == 1
            drawnow
        end
    end
end
