# Supplementary material for: Nonlinear delay differential equations and their application to modeling biological network motifs
Source: Nat Commun. 2021 Mar 19;12:1788. doi: 10.1038/s41467-021-21700-8 (PMC7979834; doi:10.1038/s41467-021-21700-8)
Supplement: Supplementary file 3 — Source Data [file 41467_2021_21700_MOESM3_ESM.zip › DataS1/matlab/wolflyapunovexponent/Data2.lor]

-0.156058
-0.071057
0.004560
0.072342
0.133683
0.189835
0.241921
0.290958
0.337863
0.383474
0.428560
0.473835
0.519971
0.567608
0.617366
0.669854
0.725681
0.785466
0.849844
0.919480
0.995072
1.077366
1.167161
1.265318
1.372772
1.490540
1.619729
1.761551
1.917327
2.088500
2.276647
2.483479
2.710855
2.960783
3.235423
3.537075
3.868173
4.231255
4.628924
5.063794
5.538396
6.055064
6.615772
7.221918
7.874056
8.571547
9.312145
10.091518
10.902719
11.735639
12.576534
13.407692
14.207375
14.950186
15.607975
16.151371
16.551886
16.784447
16.830002
16.677778
16.326756
15.786043
15.074047
14.216610
13.244467
12.190484
11.087108
9.964313
8.848199
7.760242
6.717091
5.730779
4.809200
3.956710
3.174781
2.462625
1.817754
1.236466
0.714241
0.246066
-0.173319
-0.549227
-0.886894
-1.191370
-1.467464
-1.719702
-1.952306
-2.169191
-2.373971
-2.569971
-2.760250
-2.947618
-3.134663
-3.323770
-3.517145
-3.716834
-3.924742
-4.142642
-4.372188
-4.614916
-4.872243
-5.145459
-5.435710
-5.743973
-6.071021
-6.417378
-6.783267
-7.168533
-7.572572
-7.994236
-8.431734
-8.882534
-9.343255
-9.809585
-10.276207
-10.736774
-11.183928
-11.609395
-12.004155
-12.358716
-12.663473
-12.909157
-13.087332
-13.190921
-13.214699
-13.155695
-13.013467
-12.790203
-12.490640
-12.121794
-11.692554
-11.213166
-10.694671
-10.148351
-9.585233
-9.015672
-8.449040
-7.893522
-7.356007
-6.842072
-6.356023
-5.900995
-5.479072
-5.091434
-4.738500
-4.420074
-4.135480
-3.883683
-3.663394
-3.473165
-3.311466
-3.176744
-3.067478
-2.982220
-2.919622
-2.878458
-2.857645
-2.856248
-2.873492
-2.908758
-2.961590
-3.031688
-3.118908
-3.223253
-3.344874
-3.484053
-3.641202
-3.816849
-4.011626
-4.226255
-4.461525
-4.718274
-4.997352
-5.299592
-5.625758
-5.976491
-6.352241
-6.753180
-7.179102
-7.629313
-8.102491
-8.596546
-9.108461
-9.634139
-10.168255
-10.704146
-11.233747
-11.747597
-12.234969
-12.684110
-13.082632
-13.418055
-13.678464
-13.853258
-13.933905
-13.914623
-13.792914
-13.569846
-13.250067
-12.841530
-12.354963
-11.803164
-11.200191
-10.560549
-9.898465
-9.227270
-8.558949
-7.903855
-7.270575
-6.665908
-6.094955
-5.561265
-5.067023
-4.613253
-4.200028
-3.826667
-3.491910
-3.194083
-2.931226
-2.701216
-2.501851
-2.330932
-2.186316
-2.065962
-1.967963
-1.890566
-1.832189
-1.791427
-1.767058
-1.758039
-1.763506
-1.782773
-1.815320
-1.860791
-1.918990
-1.989874
-2.073545
-2.170250
-2.280377
-2.404449
-2.543122
-2.697181
-2.867541
-3.055236
-3.261423
-3.487365
-3.734428
-4.004061
-4.297781
-4.617138
-4.963680
-5.338899
-5.744166
-6.180637
-6.649146
-7.150063
-7.683124
-8.247230
-8.840213
-9.458582
-10.097246
-10.749258
-11.405586
-12.054973
-12.683923
-13.276878
-13.816641
-14.285059
-14.663997
-14.936522
-15.088221
-15.108474
-14.991518
-14.737121
-14.350753
-13.843219
-13.229792
-12.529002
-11.761250
-10.947432
-10.107719
-9.260613
-8.422287
-7.606229
-6.823141
-6.081026
-5.385415
-4.739668
-4.145319
-3.602411
-3.109818
-2.665537
-2.266933
-1.910957
-1.594307
-1.313575
-1.065345
-0.846277
-0.653161
-0.482959
-0.332826
-0.200125
-0.082429
0.022484
0.116633
0.201853
0.279807
0.351998
0.419791
0.484429
0.547045
0.608685
0.670318
0.732854
0.797159
0.864068
0.934396
1.008955
1.088562
1.174051
1.266287
1.366176
1.474672
1.592795
1.721634
1.862361
2.016241
2.184640
2.369036
2.571024
2.792321
3.034774
3.300353
3.591149
3.909361
4.257268
4.637201
5.051479
5.502343
5.991842
6.521698
7.093120
7.706572
8.361479
9.055882
9.786035
10.545952
11.326966
12.117309
12.901811
13.661818
14.375417
15.018100
15.563917
15.987136
16.264278
16.376337
16.310816
16.063269
15.638002
15.047823
14.312830
13.458511
12.513460
11.507084
10.467607
9.420549
8.387759
7.386941
6.431622
5.531398
4.692388
3.917754
3.208263
2.562805
1.978865
1.452925
0.980798
0.557899
0.179452
-0.159350
-0.463228
-0.736734
-0.984196
-1.209690
-1.417018
-1.609712
-1.791035
-1.964002
-2.131391
-2.295770
-2.459517
-2.624845
-2.793823
-2.968399
-3.150418
-3.341642
-3.543761
-3.758405
-3.987150
-4.231523
-4.492991
-4.772957
-5.072737
-5.393532
-5.736391
-6.102156
-6.491400
-6.904343
-7.340752
-7.799830
-8.280085
-8.779184
-9.293810
-9.819509
-10.350571
-10.879934
-11.399158
-11.898476
-12.366959
-12.792816
-13.163836
-13.467957
-13.693952
-13.832165
-13.875224
-13.818660
-13.661332
-13.405616
-13.057304
-12.625249
-12.120774
-11.556945
-10.947775
-10.307458
-9.649693
-8.987140
-8.331039
-7.690980
-7.074811
-6.488655
-5.937020
-5.422953
-4.948229
-4.513557
-4.118776
-3.763040
-3.444991
-3.162904
-2.914817
-2.698631
-2.512197
-2.353388
-2.220145
-2.110521
-2.022709
-1.955059
-1.906092
-1.874508
-1.859187
-1.859187
-1.873744
-1.902268
-1.944335
-1.999683
-2.068208
-2.149959
-2.245130
-2.354058
-2.477221
-2.615230
-2.768828
-2.938888
-3.126401
-3.332481
-3.558345
-3.805310
-4.074772
-4.368189
-4.687046
-5.032817
-5.406913
-5.810611
-6.244966
-6.710697
-7.208055
-7.736644
-8.295236
-8.881536
-9.491938
-10.121266
-10.762529
-11.406716
-12.042671
-12.657106
-13.234793
-13.758987
-14.212115
-14.576715
-14.836584
-14.978026
-14.991062
-14.870418
-14.616142
-14.233750
-13.733847
-13.131293
-12.444051
-11.691857
-10.894919
-10.072756
-9.243286
-8.422205
-7.622636
-6.855026
-6.127222
-5.444685
-4.810774
-4.227074
-3.693711
-3.209674
-2.773084
-2.381442
-2.031831
-1.721082
-1.445914
-1.203032
-0.989212
-0.801351
-0.636512
-0.491944
-0.365101
-0.253644
-0.155435
-0.068537
0.008803
0.078162
0.140961
0.198474
0.251851
0.302126
0.350238
0.397042
0.443325
0.489818
0.537207
0.586150
0.637279
0.691220
0.748597
0.810044
0.876212
0.947783
1.025472
1.110044
1.202317
1.303173
1.413570
1.534548
1.667241
1.812887
1.972836
2.148561
2.341669
2.553903
2.787155
3.043462
3.325009
3.634122
3.973247
4.344926
4.751750
5.196295
5.681025
6.208166
6.779529
7.396286
8.058675
8.765646
9.514427
10.300035
11.114745
11.947565
12.783792
13.604749
14.387834
15.107013
15.733884
16.239347
16.595821
16.779800
16.774380
16.571318
16.172230
15.588648
14.840917
13.956141
12.965578
11.901932
10.796926
9.679436
8.574267
7.501553
6.476668
5.510515
4.610028
3.778794
3.017691
2.325495
1.699416
1.135559
0.629301
0.175588
-0.230827
-0.595212
-0.922730
-1.218346
-1.486774
-1.732442
-1.959473
-2.171690
-2.372617
-2.565499
-2.753319
-2.938821
-3.124534
-3.312792
-3.505760
-3.705447
-3.913730
-4.132359
-4.362970
-4.607089
-4.866126
-5.141366
-5.433953
-5.744865
-6.074876
-6.424508
-6.793977
-7.183119
-7.591312
-8.017379
-8.459486
-8.915039
-9.380581
-9.851696
-10.322945
-10.787830
-11.238825
-11.667467
-12.064544
-12.420369
-12.725162
-12.969507
-13.144876
-13.244157
-13.262160
-13.196030
-13.045506
-12.813022
-12.503600
-12.124568
-11.685121
-11.195791
-10.667870
-10.112837
-9.541866
-8.965403
-8.392855
-7.832402
-7.290893
-6.773836
-6.285452
-5.828778
-5.405797
-5.017587
-4.664470
-4.346160
-4.061899
-3.810576
-3.590840
-3.401185
-3.240034
-3.105793
-2.996910
-2.911907
-2.849413
-2.808186
-2.787127
-2.785293
-2.801896
-2.836315
-2.888087
-2.956910
-3.042638
-3.145278
-3.264979
-3.402030
-3.556851
-3.729980
-3.922062
-4.133839
-4.366125
-4.619789
-4.895725
-5.194817
-5.517897
-5.865685
-6.238730
-6.637323
-7.061402
-7.510435
-7.983293
-8.478096
-8.992064
-9.521343
-10.060861
-10.604192
-11.143475
-11.669400
-12.171305
-12.637386
-13.055070
-13.411529
-13.694342
-13.892250
-13.995947
-13.998809
-13.897489
-13.692274
-13.387165
-12.989646
-12.510190
-11.961552
-11.357947
-10.714210
-10.045004
-9.364175
-8.684249
-8.016113
-7.368842
-6.749670
-6.164066
-5.615875
-5.107509
-4.640159
-4.214007
-3.828434
-3.482206
-3.173639
-2.900742
-2.661340
-2.453168
-2.273955
-2.121477
-1.993612
-1.888367
-1.803906
-1.738562
-1.690849
-1.659463
-1.643282
-1.641365
-1.652946
-1.677431
-1.714389
-1.763546
-1.824782
-1.898124
-1.983742
-2.081943
-2.193170
-2.318000
-2.457139
-2.611422
-2.781809
-2.969385
-3.175354
-3.401032
-3.647840
-3.917291
-4.210968
-4.530498
-4.877516
-5.253614
-5.660274
-6.098776
-6.570097
-7.074758
-7.612661
-8.182878
-8.783411
-9.410927
-10.060467
-10.725167
-11.396007
-12.061640
-12.708356
-13.320230
-13.879531
-14.367414
-14.764911
-15.054175
-15.219866
-15.250516
-15.139687
-14.886724
-14.496975
-13.981428
-13.355819
-12.639353
-11.853239
-11.019223
-10.158303
-9.289717
-8.430249
-7.593867
-6.791612
-6.031698
-5.319763
-4.659187
-4.051455
-3.496514
-2.993110
-2.539092
-2.131669
-1.767628
-1.443509
-1.155748
-0.900784
-0.675136
-0.475464
-0.298607
-0.141602
-0.001701
0.123628
0.236709
0.339662
0.434422
0.522751
0.606256
0.686408
0.764560
0.841962
0.919784
0.999129
1.081050
1.166569
1.256687
1.352401
1.454721
1.564676
1.683332
1.811803
1.951262
2.102951
2.268193
2.448399
2.645076
2.859835
3.094390
3.350562
3.630267
3.935512
4.268367
4.630936
5.025308
5.453489
5.917312
6.418314
6.957579
7.535534
8.151710
8.804437
9.490510
10.204810
10.939919
11.685757
12.429311
13.154515
13.842386
14.471489
15.018809
15.461047
15.776270
15.945777
15.955929
15.799666
15.477429
14.997310
14.374383
13.629345
12.786688
11.872705
10.913616
9.934011
8.955722
7.997152
7.073013
6.194375
5.368945
4.601470
3.894214
3.247420
2.659766
2.128756
1.651062
1.222808
0.839795
0.497680
0.192111
-0.081172
-0.326268
-0.547071
-0.747238
-0.930182
-1.099068
-1.256819
-1.406134
-1.549501
-1.689220
-1.827425
-1.966103
-2.107121
-2.252247
-2.403168
-2.561512
-2.728863
-2.906781
-3.096811
-3.300492
-3.519370
-3.754994
-4.008917
-4.282690
-4.577840
-4.895854
-5.238137
-5.605968
-6.000438
-6.422364
-6.872189
-7.349862
-7.854685
-8.385143
-8.938718
-9.511676
-10.098876
-10.693576
-11.287299
-11.869776
-12.428997
-12.951434
-13.422441
-13.826859
-14.149822
-14.377701
-14.499104
-14.505839
-14.393688
-14.162875
-13.818175
-13.368615
-12.826818
-12.208084
-11.529337
-10.808052
-10.061300
-9.304964
-8.553172
-7.817960
-7.109129
-6.434262
-5.798861
-5.206562
-4.659387
-4.158014
-3.702039
-3.290215
-2.920676
-2.591114
-2.298943
-2.041424
-1.815767
-1.619213
-1.449089
-1.302857
-1.178138
-1.072735
-0.984640
-0.912041
-0.853317
-0.807034
-0.771937
-0.746943
-0.731127
-0.723715
-0.724073
-0.731693
-0.746194
-0.767301
-0.794850
-0.828774
-0.869101
-0.915951
-0.969531
-1.030139
-1.098155
-1.174052
-1.258388
-1.351816
-1.455086
-1.569047
-1.694655
-1.832978
-1.985204
-2.152643
-2.336739
-2.539073
-2.761365
-3.005481
-3.273425
-3.567337
-3.889479
-4.242206
-4.627933
-5.049074
-5.507968
-6.006766
-6.547281
-7.130797
-7.757820
-8.427773
-9.138616
-9.886425
-10.664913
-11.464944
-12.274096
-13.076344
-13.851983
-14.577888
-15.228259
-15.775891
-16.193989
-16.458372
-16.549841
-16.456306
-16.174341
-15.709786
-15.077324
-14.299050
-13.402346
-12.417411
-11.374865
-10.303701
-9.229797
-8.174999
-7.156750
-6.188127
-5.278180
-4.432434
-3.653468
-2.941497
-2.294914
-1.710764
-1.185156
-0.713587
-0.291211
0.086963
0.425914
0.730500
1.005383
1.254981
1.483435
1.694605
1.892067
2.079120
2.258809
2.433939
2.607098
2.780685
2.956926
3.137902
3.325564
3.521757
3.728227
3.946640
4.178581
4.425560
4.689006
4.970254
5.270527
5.590906
5.932290
6.295343
6.680432
7.087544
7.516192
7.965308
8.433123
8.917036
9.413489
9.917842
10.424278
10.925751
11.413984
11.879569
12.312150
12.700745
13.034173
13.301602
13.493171
13.600633
13.617971
13.541899
13.372179
13.111734
12.766503
12.345080
11.858171
11.317937
10.737292
10.129237
9.506275
8.879941
8.260478
7.656638
7.075604
6.523008
6.003026
5.518511
5.071168
4.661730
4.290131
3.955680
3.657212
3.393220
3.161971
2.961605
2.790212
2.645899
2.526833
2.431286
2.357660
2.304504
2.270532
2.254626
2.255843
2.273412
2.306736
2.355387
2.419103
2.497782
2.591476
2.700392
2.824876
2.965417
3.122638
3.297284
3.490222
3.702424
3.934957
4.188965
4.465649
4.766232
5.091929
5.443892
5.823151
6.230534
6.666569
7.131370
7.624489
8.144753
8.690078
9.257261
9.841772
10.437550
11.036833
11.630056
12.205845
12.751152
13.251575
13.691879
14.056724
14.331566
14.503674
14.563140
14.503777
14.323743
14.025834
13.617355
13.109604
12.517036
11.856234
11.144803
10.400337
9.639531
8.877511
8.127394
7.400058
6.704105
6.045952
5.430020
4.858985
4.334046
3.855196
3.421478
3.031218
2.682228
2.371973
2.097715
1.856628
1.645887
1.462731
1.304520
1.168766
1.053156
0.955565
0.874064
0.806917
0.752580
0.709690
0.677059
0.653660
0.638623
0.631216
0.630839
0.637017
0.649382
0.667676
0.691736
0.721490
0.756954
0.798229
0.845495
0.899011
0.959118
1.026233
1.100859
1.183579
1.275067
1.376089
1.487507
1.610290
1.745516
1.894379
2.058203
2.238442
2.436688
2.654681
2.894309
3.157606
3.446754
3.764067
4.111972
4.492972
4.909602
5.364346
5.859538
6.397221
6.978957
7.605586
8.276918
8.991364
9.745485
10.533515
11.346826
12.173448
12.997684
13.799939
14.556903
15.242192
15.827579
16.284794
16.587795
16.715298
16.653116
16.395960
15.948281
15.324001
14.545142
13.639645
12.638773
11.574525
10.477406
9.374772
8.289809
7.241080
6.242543
5.303897
4.431101
3.626994
2.891905
2.224237
1.620968
1.078081
0.590918
0.154457
-0.236478
-0.587051
-0.902300
-1.187059
-1.445906
-1.683132
-1.902734
-2.108411
-2.303574
-2.491367
-2.674681
-2.856179
-3.038322
-3.223386
-3.413488
-3.610605
-3.816585
-4.033169
-4.261992
-4.504588
-4.762389
-5.036716
-5.328762
-5.639564
-5.969971
-6.320596
-6.691758
-7.083410
-7.495056
-7.925654
-8.373509
-8.836164
-9.310284
-9.791551
-10.274588
-10.752907
-11.218920
-11.664017
-12.078739
-12.453051
-12.776715
-13.039770
-13.233067
-13.348845
-13.381274
-13.326918
-13.185041
-12.957750
-12.649905
-12.268848
-11.823959
-11.326096
-10.786978
-10.218588
-9.632623
-9.040044
-8.450744
-7.873326
-7.314996
-6.781549
-6.277417
-5.805788
-5.368733
-4.967370
-4.602019
-4.272362
-3.977581
-3.716490
-3.487648
-3.289455
-3.120231
-2.978284
-2.861959
-2.769683
-2.699989
-2.651545
-2.623167
-2.613828
-2.622667
-2.648987
-2.692259
-2.752118
-2.828358
-2.920931
-3.029941
-3.155634
-3.298396
-3.458741
-3.637304
-3.834828
-4.052152
-4.290189
-4.549912
-4.832317
-5.138393
-5.469078
-5.825198
-6.207403
-6.616078
-7.051244
-7.512434
-7.998551
-8.507716
-9.037092
-9.582706
-10.139285
-10.700107
-11.256907
-11.799867
-12.317700
-12.797898
-13.227119
-13.591765
-13.878695
-14.076053
-14.174129
-14.166149
-14.048903
-13.823103
-13.493438
-13.068283
-12.559129
-11.979780
-11.345459
-10.671888
-9.974465
-9.267582
-8.564125
-7.875166
-7.209816
-6.575228
-5.976695
-5.417825
-4.900757
-4.426391
-3.994615
-3.604523
-3.254613
-2.942950
-2.667319
-2.425339
-2.214565
-2.032563
-1.876969
-1.745530
-1.636143
-1.546866
-1.475941
-1.421791
-1.383028
-1.358448
-1.347027
-1.347917
-1.360434
-1.384059
-1.418420
-1.463295
-1.518602
-1.584393
-1.660850
-1.748283
-1.847129
-1.957945
-2.081415
-2.218343
-2.369658
-2.536412
-2.719784
-2.921072
-3.141699
-3.383200
-3.647221
-3.935499
-4.249842
-4.592102
-4.964125
-5.367697
-5.804461
-6.275814
-6.782768
-7.325782
-7.904556
-8.517773
-9.162814
-9.835437
-10.529438
-11.236332
-11.945086
-12.641973
-13.310613
-13.932275
-14.486501
-14.952094
-15.308439
-15.537066
-15.623282
-15.557646
-15.337049
-14.965202
-14.452436
-13.814831
-13.072831
-12.249573
-11.369158
-10.455100
-9.529088
-8.610128
-7.714066
-6.853434
-6.037559
-5.272827
-4.563064
-3.909947
-3.313417
-2.772069
-2.283491
-1.844561
-1.451694
-1.101034
-0.788614
-0.510472
-0.262740
-0.041703
0.156161
0.334154
0.495348
0.642587
0.778493
0.905474
1.025746
1.141348
1.254164
1.365943
1.478318
1.592831
1.710951
1.834092
1.963632
2.100933
2.247353
2.404261
2.573054
2.755163
2.952063
3.165283
3.396403
3.647058
3.918927
4.213726
4.533179
4.878990
5.252798
5.656112
6.090232
6.556140
7.054369
7.584837
8.146654
8.737887
9.355310
9.994129
10.647716
11.307367
11.962147
12.598843
13.202111
13.754851
14.238862
14.635769
14.928205
15.101121
15.143103
15.047491
14.813142
14.444684
13.952227
13.350557
12.657957
11.894809
11.082193
10.240627
9.389053
8.544142
7.719883
6.927454
6.175282
5.469262
4.813055
4.208426
3.655596
3.153563
2.700402
2.293525
1.929895
1.606206
1.319025
1.064900
0.840447
0.642408
0.467690
0.313397
0.176836
0.055527
-0.052799
-0.150215
-0.238601
-0.319665
-0.394954
-0.465874
-0.533708
-0.599629
-0.664720
-0.729989
-0.796384
-0.864810
-0.936140
-1.011232
-1.090939
-1.176122
-1.267664
-1.366479
-1.473524
-1.589813
-1.716422
-1.854505
-2.005300
-2.170142
-2.350469
-2.547833
-2.763902
-3.000466
-3.259437
-3.542845
-3.852822
-4.191588
-4.561414
-4.964573
-5.403270
-5.879550
-6.395163
-6.951400
-7.548875
-8.187252
-8.864925
-9.578635
-10.323051
-11.090327
-11.869694
-12.647136
-13.405250
-14.123387
-14.778179
-15.344530
-15.797099
-16.112188
-16.269859
-16.255989
-16.063915
-15.695369
-15.160503
-14.476986
-13.668326
-12.761753
-11.785962
-10.769076
-9.737017
-8.712385
-7.713862
-6.756039
-5.849580
-5.001594
-4.216133
-3.494722
-2.836880
-2.240598
-1.702753
-1.219456
-0.786339
-0.398777
-0.052060
0.258474
0.537352
0.788899
1.017201
1.226085
1.419108
1.599567
1.770504
1.934727
2.094830
2.253212
2.412104
2.573591
2.739631
2.912081
3.092712
3.283227
3.485274
3.700455
3.930334
4.176433
4.440233
4.723158
5.026556
5.351668
5.699593
6.071223
6.467186
6.887752
7.332731
7.801357
8.292144
8.802733
9.329740
9.868587
10.413377
10.956781
11.490008
12.002854
12.483876
12.920709
13.300534
13.610696
13.839433
13.976665
14.014769
13.949217
13.779037
13.506985
13.139417
12.685886
12.158492
11.571083
10.938409
10.275307
9.595994
8.913518
8.239367
7.583255
6.953051
6.354815
5.792922
5.270250
4.788376
4.347795
3.948132
3.588334
3.266845
2.981758
2.730940
2.512141
2.323076
2.161494
2.025229
1.912234
1.820614
1.748638
1.694753
1.657589
1.635959
1.628855
1.635449
1.655085
1.687272
1.731680
1.788133
1.856603
1.937207
2.030200
2.135976
2.255059
2.388107
2.535904
2.699363
2.879522
3.077539
3.294690
3.532357
3.792022
4.075247
4.383653
4.718884
5.082568
5.476251
5.901324
6.358921
6.849788
7.374129
7.931410
8.520136
9.137587
9.779541
10.439985
11.110840
11.781754
12.439993
13.070504
13.656208
14.178561
14.618433
14.957249
15.178342
15.268361
15.218546
15.025683
14.692570
14.227895
13.645561
12.963541
12.202457
11.384087
10.529968
9.660265
8.792930
7.943201
7.123392
6.342917
5.608480
4.924377
4.292847
3.714436
3.188347
2.712759
2.285107
1.902315
1.560995
1.257594
0.988524
0.750248
0.539347
0.352568
0.186850
0.039343
-0.092586
-0.211360
-0.319192
-0.418105
-0.509941
-0.596380
-0.678959
-0.759089
-0.838073
-0.917124
-0.997383
-1.079937
-1.165832
-1.256093
-1.351733
-1.453773
-1.563251
-1.681238
-1.808847
-1.947249
-2.097681
-2.261454
-2.439969
-2.634719
-2.847296
-3.079397
-3.332819
-3.609458
-3.911297
-4.240384
-4.598803
-4.988626
-5.411852
-5.870312
-6.365557
-6.898705
-7.470246
-8.079803
-8.725843
-9.405353
-10.113458
-10.843052
-11.584433
-12.325021
-13.049226
-13.738546
-14.371992
-14.926899
-15.380157
-15.709804
-15.896852
-15.927109
-15.792726
-15.493187
-15.035563
-14.433949
-13.708206
-12.882195
-11.981830
-11.033186
-10.060923
-9.087102
-8.130471
-7.206141
-6.325601
-5.496962
-4.725348
-4.013345
-3.361479
-2.768655
-2.232560
-1.750009
-1.317232
-0.930108
-0.584346
-0.275631
0.000281
0.247478
0.469854
0.671072
0.854551
1.023465
1.180749
1.329109
1.471041
1.608850
1.744672
1.880496
2.018187
2.159507
2.306135
2.459692
2.621751
2.793860
2.977552
3.174358
3.385815
3.613469
3.858879
4.123607
4.409209
4.717214
5.049095
5.406225
5.789825
6.200887
6.640081
7.107644
7.603237
8.125782
8.673280
9.242600
9.829276
10.427297
11.028941
11.624667
12.203105
12.751193
13.254494
13.697711
14.065424
14.342993
14.517579
14.579169
14.521473
14.342576
14.045222
13.636702
13.128329
12.534610
11.872198
11.158789
10.412071
9.648832
8.884288
8.131628
7.401794
6.703435
6.042999
5.424932
4.851917
4.325157
3.844638
3.409395
3.017741
2.667470
2.356033
2.080674
1.838549
1.626814
1.442695
1.283532
1.146823
1.030240
0.931643
0.849089
0.780829
0.725305
0.681139
0.647131
0.622240
0.605580
0.596406
0.594101
0.598171
0.608233
0.624007
0.645309
0.672044
0.704204
0.741859
0.785159
0.834332
0.889680
0.951580
1.020491
1.096949
1.181573
1.275072
1.378246
1.491995
1.617323
1.755348
1.907308
2.074566
2.258625
2.461128
2.683867
2.928784
3.197975
3.493680
3.818273
4.174239
4.564136
4.990540
5.455965
5.962749
6.512903
7.107912
7.748469
8.434157
9.163047
9.931235
10.732332
11.556929
12.392108
13.221086
14.023100
14.773685
15.445453
16.009483
16.437294
16.703262
16.787203
16.676687
16.368685
15.870155
15.197483
14.374832
13.431755
12.400493
11.313388
10.200747
9.089310
8.001379
6.954501
5.961598
5.031383
4.168932
3.376326
2.653268
1.997657
1.406082
0.874238
0.397259
-0.030020
-0.412861
-0.756475
-1.065915
-1.346009
-1.601311
-1.836080
-2.054271
-2.259539
-2.455253
-2.644512
-2.830165
-3.014837
-3.200947
-3.390736
-3.586284
-3.789530
-4.002283
-4.226238
-4.462976
-4.713972
-4.980579
-5.264026
-5.565388
-5.885559
-6.225212
-6.584744
-6.964214
-7.363267
-7.781043
-8.216081
-8.666214
-9.128460
-9.598925
-10.072712
-10.543873
-11.005398
-11.449267
-11.866590
-12.247830
-12.583137
-12.862759
-13.077549
-13.219497
-13.282261
-13.261642
-13.155940
-12.966143
-12.695929
-12.351479
-11.941111
-11.474787
-10.963545
-10.418914
-9.852369
-9.274860
-8.696444
-8.126021
-7.571196
-7.038214
-6.531987
-6.056174
-5.613300
-5.204899
-4.831666
-4.493604
-4.190174
-3.920420
-3.683089
-3.476728
-3.299771
-3.150610
-3.027647
-2.929348
-2.854266
-2.801077
-2.768591
-2.755771
-2.761736
-2.785766
-2.827307
-2.885964
-2.961502
-3.053840
-3.163048
-3.289338
-3.433057
-3.594681
-3.774799
-3.974106
-4.193386
-4.433491
-4.695317
-4.979777
-5.287760
-5.620085
-5.977445
-6.360328
-6.768938
-7.203087
-7.662074
-8.144547
-8.648350
-9.170359
-9.706318
-10.250690
-10.796538
-11.335457
-11.857594
-12.351778
-12.805792
-13.206789
-13.541871
-13.798796
-13.966763
-14.037203
-14.004489
-13.866461
-13.624696
-13.284484
-12.854496
-12.346197
-11.773079
-11.149809
-10.491385
-9.812386
-9.126354
-8.445367
-7.779758
-7.138006
-6.526745
-5.950867
-5.413690
-4.917162
-4.462077
-4.048287
-3.674908
-3.340500
-3.043224
-2.780982
-2.551528
-2.352557
-2.181782
-2.036985
-1.916062
-1.817050
-1.738151
-1.677741
-1.634377
-1.606802
-1.593940
-1.594893
-1.608938
-1.635522
-1.674249
-1.724882
-1.787334
-1.861659
-1.948056
-2.046857
-2.158529
-2.283669
-2.423006
-2.577392
-2.747810
-2.935363
-3.141275
-3.366884
-3.613633
-3.883061
-4.176778
-4.496443
-4.843727
-5.220260
-5.627569
-6.066988
-6.539547
-7.045829
-7.585802
-8.158606
-8.762309
-9.393641
-10.047690
-10.717624
-11.394420
-12.066690
-12.720629
-13.340154
-13.907308
-14.402955
-14.807785
-15.103573
-15.274599
-15.309054
-15.200237
-14.947334
-14.555663
-14.036307
-13.405213
-12.681883
-11.887869
-11.045280
-10.175452
-9.297924
-8.429729
-7.585021
-6.774966
-6.007859
-5.289368
-4.622872
-4.009827
-3.450133
-2.942479
-2.484648
-2.073778
-1.706589
-1.379555
-1.089047
-0.831442
-0.603203
-0.400936
-0.221430
-0.061675
0.081121
0.209534
0.325927
0.432461
0.531111
0.623679
0.711813
0.797026
0.880715
0.964176
1.048628
1.135227
1.225084
1.319278
1.418877
1.524949
1.638577
1.760872
1.892986
2.036124
2.191555
2.360621
2.544748
2.745451
2.964341
3.203127
3.463609
3.747679
4.057302
4.394490
4.761271
5.159635
5.591461
6.058423
6.561863
7.102626
7.680861
8.295768
8.945308
9.625868
10.331902
11.055569
11.786412
12.511133
13.213541
13.874752
14.473723
14.988175
15.395895
15.676357
15.812497
15.792395
15.610609
15.268925
14.776347
14.148355
13.405524
12.571767
11.672451
10.732659
9.775768
8.822433
7.890000
6.992287
6.139652
5.339272
4.595531
3.910465
3.284212
2.715429
2.201669
1.739700
1.325776
0.955846
0.625729
0.331238
0.068277
-0.167094
-0.378613
-0.569792
-0.743905
-0.903986
-1.052834
-1.193033
-1.326961
-1.456814
-1.584627
-1.712294
-1.841592
-1.974202
-2.111729
-2.255722
-2.407693
-2.569133
-2.741525
-2.926360
-3.125145
-3.339408
-3.570705
-3.820619
-4.090747
-4.382695
-4.698049
-5.038348
-5.405036
-5.799401
-6.222497
-6.675042
-7.157296
-7.668908
-8.208737
-8.774650
-9.363297
-9.969884
-10.587946
-11.209168
-11.823268
-12.417999
-12.979316
-13.491734
-13.938929
-14.304564
-14.573298
-14.731917
-14.770433
-14.683029
-14.468693
-14.131444
-13.680099
-13.127611
-12.490090
-11.785628
-11.033097
-10.251052
-9.456822
-8.665859
-7.891335
-7.143967
-6.432033
-5.761521
-5.136366
-4.558732
-4.029314
-3.547624
-3.112263
-2.721159
-2.371768
-2.061246
-1.786588
-1.544739
-1.332675
-1.147467
-0.986329
-0.846643
-0.725981
-0.622116
-0.533017
-0.456851
-0.391976
-0.336928
-0.290410
-0.251279
-0.218535
-0.191306
-0.168837
-0.150474
-0.135658
-0.123911
-0.114829
-0.108070
-0.103350
-0.100435
-0.099134
-0.099295
-0.100799
-0.103559
-0.107514
-0.112629
-0.118890
-0.126304
-0.134900
-0.144721
-0.155834
-0.168321
-0.182282
-0.197838
-0.215130
-0.234319
-0.255588
-0.279147
-0.305230
-0.334103
-0.366060
-0.401434
-0.440596
-0.483960
-0.531989
-0.585198
-0.644162
-0.709524
-0.781997
-0.862379
-0.951557
-1.050518
-1.160360
-1.282307
-1.417715
-1.568091
-1.735104
-1.920601
-2.126619
-2.355402
-2.609410
-2.891326
-3.204063
-3.550754
-3.934739
-4.359528
-4.828741
-5.346017
-5.914876
-6.538522
-7.219566
-7.959666
-8.759042
-9.615876
-10.525581
-11.479965
-12.466344
-13.466706
-14.457104
-15.407475
-16.282196
-17.041586
-17.644503
-18.051950
-18.231289
-18.160368
-17.830729
-17.249107
-16.436861
-15.427426
-14.262396
-12.987064
-11.646265
-10.281078
-8.926684
-7.611323
-6.356171
-5.175840
-4.079246
-3.070618
-2.150514
-1.316739
-0.565135
0.109767
0.714237
1.254952
1.738708
2.172202
2.561894
2.913902
3.233950
3.527333
3.798907
4.053092
4.293883
4.524872
4.749268
4.969917
5.189329
5.409690
5.632887
5.860516
6.093888
6.334041
6.581731
6.837429
7.101311
7.373244
7.652767
7.939072
8.230982
8.526934
8.824964
9.122696
9.417348
9.705745
9.984354
10.249338
10.496632
10.722040
10.921367
11.090550
11.225821
11.323869
11.381992
11.398244
11.371546
11.301764
11.189747
11.037304
10.847147
10.622790
10.368403
10.088654
9.788527
9.473161
9.147670
8.817006
8.485840
8.158462
7.838720
7.529983
7.235125
6.956531
6.696120
6.455379
6.235408
6.036963
5.860505
5.706254
5.574231
5.464304
5.376224
5.309661
5.264236
5.239542
5.235164
5.250700
5.285764
5.339999
5.413077
5.504698
5.614588
5.742486
5.888139
6.051280
6.231611
6.428783
6.642366
6.871819
7.116457
7.375417
7.647609
7.931686
8.225996
8.528541
8.836946
9.148430
9.459790
9.767402
10.067235
10.354903
10.625733
10.874868
11.097399
11.288521
11.443717
11.558948
11.630841
11.656871
11.635500
11.566291
11.449950
11.288326
11.084341
10.841871
10.565580
10.260727
9.932951
9.588067
9.231863
8.869926
8.507504
8.149387
7.799849
7.462588
7.140729
6.836829
6.552906
6.290486
6.050655
5.834118
5.641254
5.472178
5.326789
5.204832
5.105928
5.029627
4.975433
4.942833
4.931324
4.940426
4.969697
5.018738
5.087205
5.174798
5.281267
5.406399
5.550010
5.711930
5.891983
6.089966
6.305624
6.538614
6.788476
7.054587
7.336121
7.632001
7.940849
8.260935
8.590126
8.925845
9.265034
9.604127
9.939053
10.265252
10.577730
10.871140
11.139912
11.378408
11.581126
11.742915
11.859213
11.926279
11.941407
11.903095
11.811162
11.666789
11.472494
11.232026
10.950195
10.632657
10.285663
9.915801
9.529744
9.134019
8.734818
8.337847
7.948214
7.570371
7.208084
6.864439
6.541876
6.242233
5.966814
5.716454
5.491592
5.292342
5.118556
4.969891
4.845859
4.745880
4.669319
4.615525
4.583858
4.573711
4.584527
4.615810
4.667138
4.738160
4.828598
4.938245
5.066956
5.214633
5.381220
5.566675
5.770950
5.993967
6.235581
6.495547
6.773474
7.068777
7.380625
7.707884
8.049049
8.402190
8.764881
9.134153
9.506444
9.877575
10.242748
10.596578
10.933159
11.246190
11.529140
11.775459
11.978839
12.133500
12.234488
12.277956
12.261409
12.183887
12.046067
11.850261
11.600320
11.301458
10.959993
10.583044
10.178207
9.753242
9.315776
8.873055
8.431758
7.997849
7.576499
7.172054
6.788042
6.427209
6.091587
5.782567
5.500988
5.247225
5.021272
4.822827
4.651362
4.506193
4.386533
4.291545
4.220382
4.172218
4.146275
4.141847
4.158309
4.195131
4.251883
4.328234
4.423955
4.538911
4.673053
4.826406
4.999058
5.191138
5.402794
5.634167
5.885355
6.156381
6.447141
6.757355
7.086509
7.433787
7.797996
8.177491
8.570094
8.973013
9.382772
9.795155
10.205169
10.607052
10.994309
11.359825
11.696018
11.995081
12.249268
12.451246
12.594475
12.673579
12.684706
12.625799
12.496785
12.299626
12.038254
11.718365
11.347122
10.932779
10.484266
10.010775
9.521381
9.024719
8.528727
8.040465
7.566016
7.110438
6.677781
6.271141
5.892742
5.544036
5.225815
4.938321
4.681353
4.454367
4.256565
4.086977
3.944528
3.828092
3.736545
3.668799
3.623837
3.600729
3.598655
3.616914
3.654933
3.712267
3.788604
3.883759
3.997670
4.130391
4.282081
4.452992
4.643453
4.853850
5.084602
5.336133
5.608838
5.903037
6.218930
6.556533
6.915615
7.295609
7.695534
8.113886
8.548537
8.996629
9.454464
9.917423
10.379899
10.835273
11.275946
11.693446
12.078622
12.421926
12.713790
12.945086
13.107627
13.194690
13.201484
13.125531
12.966909
12.728314
12.414936
12.034166
11.595164
11.108333
10.584754
10.035650
9.471901
8.903649
8.340014
7.788900
7.256922
6.749385
6.270350
5.822732
5.408426
5.028455
4.683113
4.372108
4.094692
3.849782
3.636062
3.452071
3.296279
3.167146
3.063171
2.982930
2.925104
2.888504
2.872080
2.874933
2.896326
2.935675
2.992560
3.066715
3.158031
3.266541
3.392426
3.535995
3.697685
3.878045
4.077725
4.297457
4.538038
4.800302
5.085088
5.393206
5.725382
6.082201
6.464036
6.870955
7.302623
7.758179
8.236103
8.734064
9.248767
9.775803
10.309506
10.842859
11.367444
11.873484
12.349995
12.785069
13.166304
13.481375
13.718718
13.868279
13.922258
13.875747
13.727199
13.478642
13.135612
12.706815
12.203536
11.638910
11.027112
10.382563
9.719230
9.050064
8.386591
7.738666
7.114374
6.520039
5.960330
5.438420
4.956172
4.514355
4.112837
3.750785
3.426834
3.139238
2.886004
2.664994
2.474020
2.310905
2.173544
2.059943
1.968246
1.896754
1.843945
1.808470
1.789165
1.785047
1.795307
1.819312
1.856598
1.906861
1.969956
2.045887
2.134809
2.237017
2.352945
2.483162
2.628371
2.789403
2.967216
3.162886
3.377606
3.612673
3.869480
4.149492
4.454229
4.785227
5.143996
5.531960
5.950382
6.400262
6.882218
7.396328
7.941952
8.517513
9.120261
9.746004
10.388844
11.040934
11.692285
12.330683
12.941758
13.509267
14.015626
14.442727
14.773000
14.990659
15.083004
15.041604
14.863191
14.550105
14.110229
13.556387
12.905318
12.176383
11.390178
10.567228
9.726900
8.886582
8.061176
7.262857
6.501059
5.782630
5.112096
4.491975
3.923120
3.405049
2.936248
2.514444
2.136831
1.800267
1.501423
1.236911
1.003371
0.797545
0.616324
0.456778
0.316179
0.192006
0.081947
-0.016106
-0.104070
-0.183677
-0.256496
-0.323945
-0.387307
-0.447748
-0.506336
-0.564048
-0.621797
-0.680437
-0.740779
-0.803609
-0.869694
-0.939797
-1.014689
-1.095160
-1.182026
-1.276146
-1.378427
-1.489836
-1.611412
-1.744274
-1.889632
-2.048795
-2.223185
-2.414338
-2.623918
-2.853718
-3.105664
-3.381811
-3.684337
-4.015524
-4.377733
-4.773358
-5.204768
-5.674214
-6.183713
-6.734887
-7.328756
-7.965475
-8.644011
-9.361764
-10.114121
-10.893996
-11.691358
-12.492835
-13.281476
-14.036766
-14.735028
-15.350308
-15.855791
-16.225706
-16.437561
-16.474413
-16.326818
-15.994093
-15.484609
-14.815083
-14.008946
-13.094145
-12.100710
-11.058489
-9.995291
-8.935575
-7.899713
-6.903730
-5.959443
-5.074829
-4.254548
-3.500511
-2.812445
-2.188405
-1.625229
-1.118913
-0.664921
-0.258431
0.105482
0.431706
0.724988
0.989870
1.230644
1.451332
1.655672
1.847128
2.028895
2.203922
2.374926
2.544422
2.714738
2.888045
3.066375
3.251641
3.445659
3.650155
3.866783
4.097127
4.342706
4.604967
4.885274
5.184890
5.504947
5.846408
6.210015
6.596222
7.005117
7.436328
7.888906
8.361208
8.850759
9.354116
9.866740
10.382882
10.895515
11.396329
11.875793
12.323350
12.727711
13.077293
13.360774
13.567732
13.689331
13.718973
13.652846
13.490291
13.233940
12.889608
12.465927
11.973792
11.425680
10.834916
10.214963
9.578798
8.938420
8.304491
7.686125
7.090802
6.524387
5.991220
5.494265
5.035284
4.615024
4.233404
3.889691
3.582656
3.310717
3.072058
2.864730
2.686732
2.536079
2.410851
2.309232
2.229539
2.170242
2.129977
2.107550
2.101947
2.112329
2.138030
2.178558
2.233587
2.302952
2.386644
2.484810
2.597740
2.725868
2.869765
3.030132
3.207799
3.403710
3.618921
3.854584
4.111929
4.392249
4.696865
5.027092
5.384190
5.769300
6.183362
6.627022
7.100501
7.603452
8.134782
8.692458
9.273286
9.872683
10.484457
11.100620
11.711267
12.304554
12.866843
13.383026
13.837073
14.212816
14.494914
14.669949
14.727517
14.661188
14.469180
14.154651
13.725539
13.193991
12.575433
11.887450
11.148603
10.377322
9.590981
8.805207
8.033445
7.286741
6.573728
5.900748
5.272074
4.690177
4.156020
3.669348
3.228952
2.832917
2.478821
2.163917
1.885270
1.639876
1.424747
1.236977
1.073792
0.932581
0.810920
0.706578
0.617525
0.541925
0.478136
0.424695
0.380310
0.343848
0.314319
0.290870
0.272766
0.259382
0.250191
0.244755
0.242715
0.243784
0.247737
0.254411
0.263692
0.275518
0.289869
0.306770
0.326284
0.348515
0.373604
0.401731
0.433115
0.468015
0.506733
0.549614
0.597053
0.649496
0.707442
0.771455
0.842163
0.920267
1.006550
1.101881
1.207227
1.323662
1.452376
1.594687
1.752052
1.926079
2.118537
2.331371
2.566707
2.826861
3.114343
3.431852
3.782265
4.168610
4.594025
5.061689
5.574722
6.136039
6.748153
7.412902
8.131105
8.902108
9.723242
10.589177
11.491220
12.416589
13.347787
14.262204
15.132148
15.925498
16.607164
17.141417
17.494957
17.640409
17.559633
17.246233
16.706688
15.959820
15.034699
13.967457
12.797629
11.564693
10.305257
9.051136
7.828340
6.656815
5.550756
4.519252
3.567098
2.695649
1.903612
1.187755
0.543492
-0.034631
-0.552566
-1.016474
-1.432516
-1.806698
-2.144773
-2.452168
-2.733955
-2.994824
-3.239089
-3.470691
-3.693219
-3.909926
-4.123754
-4.337353
-4.553103
-4.773133
-4.999334
-5.233369
-5.476679
-5.730482
-5.995768
-6.273283
-6.563510
-6.866643
-7.182555
-7.510754
-7.850342
-8.199967
-8.557776
-8.921370
-9.287762
-9.653361
-10.013968
-10.364790
-10.700512
-11.015383
-11.303364
-11.558312
-11.774209
-11.945415
-12.066942
-12.134731
-12.145888
-12.098886
-11.993689
-11.831793
-11.616190
-11.351228
-11.042412
-10.696139
-10.319414
-9.919544
-9.503858
-9.079451
-8.652983
-8.230515
-7.817406
-7.418259
-7.036899
-6.676399
-6.339123
-6.026787
-5.740541
-5.481043
-5.248546
-5.042972
-4.863988
-4.711072
-4.583572
-4.480756
-4.401855
-4.346103
-4.312760
-4.301137
-4.310616
-4.340658
-4.390810
-4.460711
-4.550091
-4.658769
-4.786640
-4.933672
-5.099885
-5.285339
-5.490109
-5.714260
-5.957814
-6.220715
-6.502785
-6.803676
-7.122809
-7.459321
-7.811985
-8.179149
-8.558655
-8.947769
-9.343122
-9.740651
-10.135583
-10.522429
-10.895040
-11.246695
-11.570262
-11.858407
-12.103868
-12.299767
-12.439961
-12.519386
-12.534371
-12.482904
-12.364799
-12.181753
-11.937299
-11.636625
-11.286319
-10.894018
-10.468048
-10.017035
-9.549554
-9.073826
-8.597464
-8.127302
-7.669283
-7.228405
-6.808725
-6.413401
-6.044758
-5.704381
-5.393212
-5.111652
-4.859663
-4.636858
-4.442595
-4.276043
-4.136257
-4.022231
-3.932945
-3.867404
-3.824666
-3.803872
-3.804256
-3.825160
-3.866044
-3.926486
-4.006186
-4.104959
-4.222735
-4.359547
-4.515519
-4.690856
-4.885823
-5.100725
-5.335878
-5.591582
-5.868081
-6.165515
-6.483875
-6.822932
-7.182173
-7.560719
-7.957236
-8.369843
-8.796017
-9.232491
-9.675179
-10.119109
-10.558393
-10.986235
-11.395012
-11.776419
-12.121692
-12.421925
-12.668451
-12.853283
-12.969575
-13.012070
-12.977484
-12.864779
-12.675299
-12.412736
-12.082947
-11.693623
-11.253854
-10.773641
-10.263391
-9.733454
-9.193714
-8.653274
-8.120229
-7.601533
-7.102947
-6.629051
-6.183309
-5.768171
-5.385190
-5.035159
-4.718234
-4.434071
-4.181934
-3.960805
-3.769470
-3.606605
-3.470832
-3.360781
-3.275125
-3.212620
-3.172123
-3.152619
-3.153227
-3.173209
-3.211978
-3.269098
-3.344280
-3.437381
-3.548398
-3.677464
-3.824835
-3.990881
-4.176074
-4.380970
-4.606193
-4.852406
-5.120287
-5.410490
-5.723598
-6.060075
-6.420197
-6.803973
-7.211061
-7.640656
-8.091372
-8.561122
-9.046971
-9.545014
-10.050248
-10.556480
-11.056284
-11.541017
-12.000930
-12.425391
-12.803226
-13.123181
-13.374495
-13.547533
-13.634446
-13.629761
-13.530852
-13.338223
-13.055545
-12.689472
-12.249217
-11.745971
-11.192223
-10.601053
-9.985475
-9.357870
-8.729553
-8.110472
-7.509040
-6.932087
-6.384898
-5.871317
-5.393904
-4.954100
-4.552416
-4.188604
-3.861826
-3.570802
-3.313941
-3.089452
-2.895437
-2.729969
-2.591145
-2.477142
-2.386246
-2.316877
-2.267613
-2.237195
-2.224536
-2.228723
-2.249018
-2.284856
-2.335840
-2.401736
-2.482473
-2.578132
-2.688944
-2.815284
-2.957667
-3.116739
-3.293270
-3.488151
-3.702377
-3.937037
-4.193297
-4.472377
-4.775522
-5.103962
-5.458864
-5.841266
-6.251999
-6.691591
-7.160137
-7.657162
-8.181451
-8.730852
-9.302076
-9.890478
-10.489852
-11.092266
-11.687956
-12.265330
-12.811118
-13.310702
-13.748665
-14.109532
-14.378710
-14.543509
-14.594172
-14.524762
-14.333783
-14.024434
-13.604450
-13.085547
-12.482555
-11.812355
-11.092763
-10.341493
-9.575273
-8.809191
-8.056269
-7.327254
-6.630591
-5.972532
-5.357337
-4.787528
-4.264163
-3.787112
-3.355311
-2.966997
-2.619908
-2.311449
-2.038837
-1.799207
-1.589706
-1.407555
-1.250095
-1.114829
-0.999435
-0.901783
-0.819938
-0.752159
-0.696896
-0.652781
-0.618618
-0.593371
-0.576159
-0.566236
-0.562986
-0.565913
-0.574630
-0.588849
-0.608378
-0.633112
-0.663029
-0.698185
-0.738712
-0.784815
-0.836774
-0.894940
-0.959741
-1.031680
-1.111341
-1.199391
-1.296587
-1.403779
-1.521919
-1.652068
-1.795402
-1.953220
-2.126956
-2.318182
-2.528615
-2.760127
-3.014744
-3.294642
-3.602146
-3.939708
-4.309883
-4.715283
-5.158513
-5.642078
-6.168259
-6.738933
-7.355353
-8.017859
-8.725515
-9.475678
-10.263507
-11.081419
-11.918558
-12.760329
-13.588114
-14.379294
-15.107721
-15.744751
-16.260916
-16.628149
-16.822371
-16.826077
-16.630465
-16.236704
-15.656054
-14.908777
-14.022087
-13.027509
-11.958117
-10.846066
-9.720657
-8.607090
-7.525830
-6.492521
-5.518261
-4.610120
-3.771766
-3.004116
-2.305953
-1.674470
-1.105739
-0.595093
-0.137431
0.272547
0.640160
0.970620
1.268942
1.539883
1.787912
2.017190
2.231572
2.434612
2.629581
2.819485
3.007085
3.194925
3.385351
3.580532
3.782482
3.993073
4.214050
4.447035
4.693533
4.954927
5.232466
5.527248
5.840194
6.172007
6.523127
6.893672
7.283366
7.691457
8.116624
8.556880
9.009467
9.470762
9.936190
10.400168
10.856091
11.296370
11.712544
12.095485
12.435687
12.723653
12.950354
13.107738
13.189244
13.190272
13.108549
12.944358
12.700589
12.382605
11.997932
11.555827
11.066741
10.541764
9.992090
9.428538
8.861167
8.298998
7.749835
7.220188
6.715265
6.239037
5.794340
5.383004
5.005996
4.663568
4.355393
4.080704
3.838400
3.627158
3.445515
3.291943
3.164908
3.062918
2.984559
2.928527
2.893642
2.878871
2.883330
2.906292
2.947190
3.005616
3.081320
3.174200
3.284307
3.411827
3.557084
3.720522
3.902697
4.104265
4.325962
4.568585
4.832967
5.119943
5.430309
5.764777
6.123907
6.508039
6.917200
7.351001
7.808515
8.288139
8.787449
9.303041
9.830379
10.363671
10.895761
11.418098
11.920793
12.392769
12.822075
13.196317
13.503249
13.731462
13.871133
13.914754
13.857765
13.698989
13.440819
13.089124
12.652878
12.143565
11.574429
10.959666
10.313650
9.650235
8.982213
8.320926
7.676036
7.055434
6.465265
5.910035
5.392774
4.915229
4.478075
4.081106
3.723435
3.403659
3.120011
2.870485
2.652943
2.465200
2.305095
2.170536
2.059549
1.970297
1.901106
1.850475
1.817080
1.799778
1.797608
1.809786
1.835699
1.874904
1.927119
1.992217
2.070224
2.161314
2.265799
2.384135
2.516908
2.664840
2.828780
3.009701
3.208698
3.426975
3.665845
3.926707
4.211031
4.520337
4.856149
5.219959
5.613156
6.036953
6.492277
6.979646
7.499009
8.049557
8.629506
9.235850
9.864098
10.508009
11.159362
11.807777
12.440664
13.043320
13.599259
14.090805
14.499935
14.809394
15.003944
15.071657
15.005043
14.801869
14.465515
14.004796
13.433288
12.768239
12.029258
11.236935
10.411579
9.572178
8.735638
7.916329
7.125894
6.373262
5.664829
5.004732
4.395167
3.836732
3.328752
2.869571
2.456819
2.087635
1.758846
1.467123
1.209090
0.981416
0.780880
0.604416
0.449142
0.312375
0.191645
0.084687
-0.010563
-0.095975
-0.173243
-0.243895
-0.309315
-0.370752
-0.429342
-0.486122
-0.542044
-0.597993
-0.654800
-0.713254
-0.774117
-0.838134
-0.906048
-0.978605
-1.056574
-1.140750
-1.231966
-1.331104
-1.439109
-1.556990
-1.685838
-1.826836
-1.981260
-2.150502
-2.336066
-2.539582
-2.762815
-3.007660
-3.276147
-3.570436
-3.892799
-4.245601
-4.631258
-5.052188
-5.510725
-6.009011
-6.548854
-7.131528
-7.757531
-8.426276
-9.135724
-9.881952
-10.658686
-11.456816
-12.263963
-13.064167
-13.837807
-14.561865
-15.210665
-15.757134
-16.174606
-16.439009
-16.531210
-16.439146
-16.159349
-15.697571
-15.068356
-14.293637
-13.400626
-12.419365
-11.380337
-10.312435
-9.241471
-8.189259
-7.173232
-6.206482
-5.298088
-4.453611
-3.675672
-2.964526
-2.318605
-1.734993
-1.209832
-0.738648
-0.316620
0.061220
0.399833
0.704061
0.978553
1.227716
1.455681
1.666301
1.863143
2.049503
2.228419
2.402692
2.574908
2.747462
2.922578
3.102334
3.288684
3.483471
3.688445
3.905273
4.135549
4.380790
4.642437
4.921844
5.220253
5.538774
5.878340
6.239660
6.623153
7.028870
7.456398
7.904760
8.372284
8.856482
9.353913
9.860063
10.369237
10.874502
11.367677
11.839411
12.279366
12.676516
13.019566
13.297498
13.500188
13.619067
13.647744
13.582537
13.422823
13.171172
12.833240
12.417417
11.934301
11.396042
10.815626
10.206197
9.580449
8.950144
8.325760
7.716282
7.129112
6.570078
6.043521
5.552436
5.098636
4.682933
4.305322
3.965149
3.661265
3.392169
3.156121
2.951244
2.775605
2.627281
2.504411
2.405231
2.328107
2.271555
2.234251
2.215044
2.212953
2.227177
2.257084
2.302215
2.362275
2.437133
2.526812
2.631488
2.751483
2.887258
3.039412
3.208670
3.395878
3.601996
3.828081
4.075276
4.344790
4.637866
4.955756
5.299667
5.670712
6.069829
6.497696
6.954619
7.440393
7.954146
8.494156
9.057644
9.640565
10.237391
10.840929
11.442174
12.030272
12.592589
13.114978
13.582217
13.978688
14.289236
14.500174
14.600332
14.582029
14.441821
14.180925
13.805237
13.324931
12.753710
12.107797
11.404823
10.662736
9.898835
9.129018
8.367252
7.625284
6.912538
6.236176
5.601264
5.011018
4.467066
3.969731
3.518296
3.111251
2.746503
2.421563
2.133695
1.880044
1.657728
1.463918
1.295888
1.151058
1.027022
0.921556
0.832636
0.758429
0.697299
0.647793
0.608633
0.578711
0.557070
0.542899
0.535519
0.534371
0.539010
0.549095
0.564379
0.584703
0.609992
0.640250
0.675554
0.716054
0.761971
0.813596
0.871292
0.935492
1.006706
1.085522
1.172610
1.268727
1.374724
1.491554
1.620275
1.762062
1.918214
2.090161
2.279474
2.487874
2.717231
2.969574
3.247091
3.552114
3.887113
4.254668
4.657423
5.098030
5.579054
6.102853
6.671406
7.286093
7.947406
8.654597
9.405242
10.194746
11.015794
11.857801
12.706427
13.543251
14.345758
15.087757
15.740373
16.273685
16.658955
16.871241
16.892063
16.711643
16.330292
15.758619
15.016537
14.131217
13.134422
12.059683
10.939737
9.804530
8.679883
7.586825
6.541472
5.555296
4.635647
3.786384
3.008546
2.300978
1.660893
1.084348
0.566640
0.102615
-0.313086
-0.685848
-1.020951
-1.323473
-1.598236
-1.849767
-2.082283
-2.299687
-2.505580
-2.703270
-2.895797
-3.085952
-3.276301
-3.469208
-3.666854
-3.871259
-4.084294
-4.307697
-4.543075
-4.791909
-5.055549
-5.335203
-5.631914
-5.946535
-6.279690
-6.631723
-7.002642
-7.392043
-7.799034
-8.222139
-8.659208
-9.107315
-9.562671
-10.020550
-10.475247
-10.920076
-11.347426
-11.748895
-12.115502
-12.438000
-12.707253
-12.914698
-13.052838
-13.115726
-13.099390
-13.002167
-12.824879
-12.570847
-12.245724
-11.857178
-11.414447
-10.927825
-10.408130
-9.866193
-9.312422
-8.756440
-8.206842
-7.671033
-7.155163
-6.664135
-6.201671
-5.770408
-5.372032
-5.007413
-4.676743
-4.379675
-4.115442
-3.882971
-3.680982
-3.508068
-3.362763
-3.243605
-3.149173
-3.078130
-3.029243
-3.001407
-2.993658
-3.005181
-3.035313
-3.083548
-3.149536
-3.233077
-3.334121
-3.452757
-3.589211
-3.743834
-3.917089
-4.109544
-4.321849
-4.554721
-4.808919
-5.085212
-5.384340
-5.706973
-6.053650
-6.424713
-6.820222
-7.239861
-7.682821
-8.147679
-8.632257
-9.133471
-9.647198
-10.168133
-10.689700
-11.203995
-11.701816
-12.172789
-12.605618
-12.988461
-13.309455
-13.557334
-13.722133
-13.795888
-13.773268
-13.652053
-13.433395
-13.121818
-12.724952
-12.253044
-11.718291
-11.134092
-10.514290
-9.872480
-9.221439
-8.572695
-7.936246
-7.320427
-6.731885
-6.175648
-5.655264
-5.172968
-4.729878
-4.326189
-3.961355
-3.634265
-3.343394
-3.086933
-2.862901
-2.669237
-2.503869
-2.364777
-2.250035
-2.157840
-2.086540
-2.034646
-2.000843
-1.983992
-1.983135
-1.997488
-2.026444
-2.069562
-2.126567
-2.197345
-2.281934
-2.380522
-2.493442
-2.621166
-2.764305
-2.923597
-3.099910
-3.294229
-3.507654
-3.741384
-3.996705
-4.274971
-4.577576
-4.905923
-5.261371
-5.645182
-6.058437
-6.501944
-6.976113
-7.480811
-8.015184
-8.577458
-9.164709
-9.772624
-10.395267
-11.024857
-11.651624
-12.263750
-12.847471
-13.387367
-13.866892
-14.269141
-14.577846
-14.778512
-14.859594
-14.813551
-14.637630
-14.334254
-13.910932
-13.379709
-12.756239
-12.058605
-11.306067
-10.517873
-9.712251
-8.905654
-8.112272
-7.343788
-6.609348
-5.915683
-5.267339
-4.666958
-4.115590
-3.612995
-3.157931
-2.748404
-2.381891
-2.055519
-1.766221
-1.510852
-1.286281
-1.089461
-0.917481
-0.767595
-0.637248
-0.524082
-0.425945
-0.340881
-0.267130
-0.203112
-0.147417
-0.098791
-0.056124
-0.018431
0.015154
0.045400
0.072985
0.098511
0.122514
0.145476
0.167828
0.189969
0.212262
0.235053
0.258667
0.283422
0.309630
0.337604
0.367665
0.400145
0.435391
0.473773
0.515688
0.561562
0.611863
0.667098
0.727824
0.794654
0.868266
0.949404
1.038894
1.137648
1.246674
1.367088
1.500125
1.647146
1.809656
1.989311
2.187930
2.407509
2.650227
2.918453
3.214746
3.541850
3.902680
4.300289
4.737817
5.218420
5.745151
6.320802
6.947689
7.627357
8.360204
9.145007
9.978351
10.853961
11.761998
12.688354
13.614084
14.515126
15.362497
16.123175
16.761801
17.243250
17.535839
17.614796
17.465382
17.085012
16.483898
15.684035
14.716749
13.619325
12.431385
11.191600
9.935144
8.692059
7.486473
6.336543
5.254863
4.249177
3.323204
2.477473
1.710087
1.017399
0.394560
-0.164032
-0.664383
-1.112647
-1.514928
-1.877146
-2.204945
-2.503639
-2.778174
-3.033122
-3.272679
-3.500676
-3.720599
-3.935607
-4.148556
-4.362020
-4.578308
-4.799488
-5.027394
-5.263637
-5.509612
-5.766490
-6.035213
-6.316482
-6.610727
-6.918087
-7.238366
-7.571000
-7.915004
-8.268924
-8.630793
-8.998079
-9.367653
-9.735765
-10.098048
-10.449543
-10.784767
-11.097820
-11.382536
-11.632683
-11.842199
-12.005463
-12.117569
-12.174607
-12.173900
-12.114191
-11.995760
-11.820448
-11.591592
-11.313876
-10.993106
-10.635936
-10.249567
-9.841442
-9.418963
-8.989244
-8.558907
-8.133937
-7.719586
-7.320328
-6.939848
-6.581072
-6.246220
-5.936875
-5.654059
-5.398320
-5.169809
-4.968366
-4.793587
-4.644894
-4.521589
-4.422908
-4.348060
-4.296262
-4.266769
-4.258893
-4.272018
-4.305614
-4.359242
-4.432559
-4.525310
-4.637333
-4.768546
-4.918936
-5.088546
-5.277454
-5.485757
-5.713535
-5.960825
-6.227584
-6.513640
-6.818644
-7.142012
-7.482862
-7.839944
-8.211564
-8.595510
-8.988980
-9.388515
-9.789949
-10.188389
-10.578212
-10.953121
-11.306250
-11.630321
-11.917871
-12.161532
-12.354362
-12.490191
-12.563990
-12.572176
-12.512881
-12.386115
-12.193810
-11.939757
-11.629411
-11.269614
-10.868241
-10.433815
-9.975120
-9.500839
-9.019258
-8.538014
-8.063926
-7.602889
-7.159838
-6.738746
-6.342681
-5.973873
-5.633812
-5.323351
-5.042807
-4.792066
-4.570674
-4.377929
-4.212953
-4.074757
-3.962303
-3.874544
-3.810464
-3.769109
-3.749607
-3.751190
-3.773197
-3.815092
-3.876457
-3.956999
-4.056546
-4.175039
-4.312526
-4.469150
-4.645135
-4.840768
-5.056380
-5.292315
-5.548904
-5.826425
-6.125056
-6.444826
-6.785552
-7.146764
-7.527629
-7.926861
-8.342622
-8.772424
-9.213033
-9.660380
-10.109493
-10.554460
-10.988436
-11.403717
-11.791883
-12.144022
-12.451044
-12.704074
-12.894898
-13.016445
-13.063243
-13.031822
-12.921004
-12.732047
-12.468623
-12.136631
-11.743860
-11.299549
-10.813882
-10.297468
-9.760865
-9.214156
-8.666626
-8.126528
-7.600946
-7.095743
-6.615571
-6.163940
-5.743326
-5.355286
-5.000601
-4.679410
-4.391334
-4.135602
-3.911154
-3.716736
-3.550980
-3.412466
-3.299782
-3.211564
-3.146528
-3.103500
-3.081429
-3.079407
-3.096669
-3.132604
-3.186753
-3.258809
-3.348613
-3.456150
-3.581543
-3.725042
-3.887017
-4.067945
-4.268395
-4.489010
-4.730484
-4.993535
-5.278872
-5.587153
-5.918933
-6.274603
-6.654314
-7.057891
-7.484731
-7.933682
-8.402920
-8.889804
-9.390742
-9.901058
-10.414879
-10.925067
-11.423213
-11.899713
-12.343950
-12.744612
-13.090117
-13.369184
-13.571462
-13.688222
-13.712997
-13.642122
-13.475091
-13.214682
-12.866830
-12.440264
-11.945938
-11.396354
-10.804822
-10.184762
-9.549088
-8.909715
-8.277218
-7.660621
-7.067317
-6.503091
-5.972214
-5.477591
-5.020936
-4.602958
-4.223549
-3.881955
-3.576936
-3.306903
-3.070039
-2.864398
-2.687985
-2.538822
-2.415000
-2.314713
-2.236291
-2.178215
-2.139132
-2.117864
-2.113406
-2.124932
-2.151788
-2.193493
-2.249732
-2.320352
-2.405355
-2.504897
-2.619278
-2.748944
-2.894473
-3.056577
-3.236092
-3.433971
-3.651274
-3.889158
-4.148855
-4.431655
-4.738875
-5.071817
-5.431723
-5.819706
-6.236672
-6.683213
-7.159485
-7.665055
-8.198729
-8.758345
-9.340559
-9.940619
-10.552141
-11.166941
-11.774912
-12.364030
-12.920510
-13.429158
-13.873947
-14.238812
-14.508641
-14.670360
-14.714015
-14.633702
-14.428198
-14.101199
-13.661119
-13.120469
-12.494911
-11.802129
-11.060650
-10.288763
-9.503623
-8.720586
-7.952801
-7.211023
-6.503612
-5.836664
-5.214239
-4.638637
-4.110682
-3.630014
-3.195352
-2.804727
-2.455690
-2.145480
-1.871166
-1.629753
-1.418271
-1.233839
-1.073709
-0.935301
-0.816221
-0.714269
-0.627445
-0.553943
-0.492151
-0.440632
-0.398123
-0.363514
-0.335844
-0.314280
-0.298113
-0.286740
-0.279658
-0.276452
-0.276787
-0.280401
-0.287095
-0.296731
-0.309226
-0.324548
-0.342709
-0.363771
-0.387837
-0.415051
-0.445603
-0.479723
-0.517689
-0.559820
-0.606489
-0.658117
-0.715182
-0.778223
-0.847845
-0.924722
-1.009608
-1.103344
-1.206863
-1.321202
-1.447512
-1.587066
-1.741272
-1.911682
-2.100008
-2.308126
-2.538092
-2.792143
-3.072704
-3.382387
-3.723975
-4.100407
-4.514730
-4.970048
-5.469418
-6.015728
-6.611509
-7.258688
-7.958265
-8.709897
-9.511390
-10.358096
-11.242237
-12.152210
-13.071951
-13.980493
-14.851886
-15.655684
-16.358164
-16.924376
-17.320961
-17.519455
-17.499594
-17.251986
-16.779594
-16.097656
-15.232043
-14.216426
-13.088807
-11.888068
-10.651033
-9.410345
-8.193223
-7.021006
-5.909299
-4.868515
-3.904619
-3.019955
-2.214036
-1.484259
-0.826521
-0.235714
0.293871
0.768239
1.193460
1.575504
1.920124
2.232778
2.518585
2.782299
3.028305
3.260626
3.482931
3.698560
3.910540
4.121614
4.334254
4.550687
4.772910
5.002697
5.241614
5.491017
5.752048
6.025623
6.312418
6.612845
6.927013
7.254697
7.595287
7.947741
8.310529
8.681581
9.058236
9.437208
9.814555
10.185683
10.545377
10.887873
11.206970
11.496203
11.749050
11.959192
12.120800
12.228833
12.279333
12.269670
12.198740
12.067068
11.876828
11.631755
11.336967
10.998719
10.624105
10.220727
9.796375
9.358737
8.915137
8.472342
8.036410
7.612613
7.205388
6.818350
6.454323
6.115408
5.803055
5.518147
5.261099
5.031931
4.830360
4.655872
4.507787
4.385322
4.287635
4.213873
4.163202
4.134834
4.128050
4.142214
4.176785
4.231319
4.305477
4.399017
4.511796
4.643760
4.794929
4.965388
5.155268
5.364722
5.593900
5.842916
6.111811
6.400509
6.708765
7.036106
7.381767
7.744617
8.123080
8.515056
8.917839
9.328047
9.741556
10.153468
10.558104
10.949040
11.319207
11.661040
11.966706
12.228392
12.438646
12.590757
12.679140
12.699692
12.650085
12.529969
12.341043
12.087004
11.773357
11.407131
10.996501
10.550377
10.077987
9.588485
9.090620
8.592466
8.101236
7.623165
7.163459
6.726307
6.314930
5.931659
5.578037
5.254930
4.962637
4.700999
4.469501
4.267364
4.093626
3.947209
3.826985
3.731817
3.660603
3.612305
3.585978
3.580778
3.595985
3.631003
3.685368
3.758747
3.850937
3.961860
4.091556
4.240171
4.407950
4.595215
4.802351
5.029784
5.277948
5.547254
5.838052
6.150576
6.484895
6.840837
7.217916
7.615243
8.031426
8.464468
8.911653
9.369446
9.833398
10.298073
10.757015
11.202772
11.626983
12.020555
12.373931
12.677457
12.921821
13.098564
13.200601
13.222708
13.161933
13.017864
12.792728
12.491303
12.120652
11.689705
11.208743
10.688834
10.141283
9.577126
9.006718
8.439425
7.883421
7.345581
6.831460
6.345349
5.890359
5.468557
5.081104
4.728402
4.410242
4.125935
3.874434
3.654442
3.464504
3.303084
3.168624
3.059602
2.974565
2.912163
2.871171
2.850505
2.849230
2.866571
2.901910
2.954792
3.024917
3.112143
3.216475
3.338064
3.477195
3.634281
3.809853
4.004545
4.219080
4.454253
4.710902
4.989885
5.292038
5.618131
5.968813
6.344541
6.745495
7.171482
7.621817
8.095192
8.589530
9.101827
9.627999
10.162737
10.699385
11.229883
11.744775
12.233324
12.683764
13.083681
13.420562
13.682448
13.858688
13.940695
13.922632
13.801950
13.579675
13.260426
12.852141
12.365551
11.813465
11.209967
10.569598
9.906624
9.234413
8.564993
7.908753
7.274310
6.668489
6.096412
5.561642
5.066374
4.611638
4.197511
3.823309
3.487771
3.189218
2.925685
2.695041
2.495080
2.323593
2.178433
2.057550
1.959029
1.881113
1.822210
1.780911
1.755986
1.746386
1.751243
1.769863
1.801720
1.846453
1.903859
1.973888
2.056638
2.152350
2.261403
2.384315
2.521735
2.674443
2.843345
3.029473
3.233976
3.458114
3.703249
3.970833
4.262380
4.579450
4.923599
5.296338
5.699061
6.132962
6.598919
7.097367
7.628119
8.190176
8.781491
9.398713
10.036918
10.689337
11.347131
11.999231
12.632314
13.230954
13.778022
14.255347
14.644668
14.928804
15.092980
15.126112
15.021910
14.779599
14.404144
13.905925
13.299911
12.604465
11.839961
11.027383
10.187091
9.337836
8.496075
7.675586
6.887350
6.139620
5.438144
4.786463
4.186252
3.637663
3.139648
2.690256
2.286884
1.926494
1.605788
1.321343
1.069729
0.847581
0.651665
0.478912
0.326449
0.191609
0.071936
-0.034819
-0.130703
-0.217576
-0.297126
-0.370880
-0.440225
-0.506424
-0.570632
-0.633913
-0.697256
-0.761591
-0.827803
-0.896744
-0.969252
-1.046156
-1.128295
-1.216525
-1.311735
-1.414854
-1.526863
-1.648807
-1.781806
-1.927061
-2.085868
-2.259628
-2.449851
-2.658166
-2.886323
-3.136199
-3.409792
-3.709215
-4.036676
-4.394456
-4.784861
-5.210165
-5.672527
-6.173869
-6.715729
-7.299059
-7.923977
-8.589458
-9.292974
-10.030075
-10.793952
-11.574991
-12.360406
-13.133996
-13.876163
-14.564269
-15.173452
-15.677933
-16.052786
-16.276035
-16.330818
-16.207258
-15.903741
-15.427309
-14.793098
-14.022901
-13.143131
-12.182549
-11.170063
-10.132897
-9.095262
-8.077553
-7.096033
-6.162886
-5.286540
-4.472130
-3.722039
-3.036435
-2.413774
-1.851244
-1.345144
-0.891193
-0.484781
-0.121157
0.204423
0.496591
0.759798
0.998260
1.215938
1.416521
1.603430
1.779827
1.948630
2.112531
2.274019
2.435403
2.598835
2.766332
2.939800
3.121049
3.311812
3.513759
3.728507
3.957626
4.202641
4.465025
4.746192
5.047473
5.370090
5.715116
6.083420
6.475603
6.891911
7.332138
7.795509
8.280540
8.784899
9.305243
9.837076
10.374614
10.910683
11.436691
11.942681
12.417493
12.849073
13.224927
13.532707
13.760923
13.899698
13.941510
13.881827
13.719549
13.457188
13.100764
12.659430
12.144847
11.570436
10.950554
10.299700
9.631829
8.959801
8.294991
7.647072
7.023920
6.431649
5.874725
5.356129
4.877557
4.439628
4.042087
3.683997
3.363912
3.080024
2.830291
2.612543
2.424567
2.264177
2.129261
2.017825
1.928017
1.858148
1.806703
1.772345
1.753921
1.750458
1.761160
1.785403
1.822733
1.872854
1.935628
2.011066
2.099328
2.200713
2.315659
2.444738
2.588656
2.748246
2.924467
3.118402
3.331245
3.564303
3.818974
4.096740
4.399136
4.727723
5.084041
5.469557
5.885586
6.333197
6.813089
7.325446
7.869751
8.444576
9.047338
9.674032
10.318965
10.974495
11.630833
12.275930
12.895535
13.473430
13.991957
14.432798
14.778032
15.011385
15.119555
15.093440
14.929095
14.628242
14.198263
13.651638
13.004952
12.277589
11.490324
10.663986
9.818316
8.971117
8.137697
7.330615
6.559641
5.831908
5.152165
4.523104
3.945700
3.419553
2.943193
2.514364
2.130255
1.787702
1.483343
1.213744
0.975500
0.765300
0.579983
0.416565
0.272266
0.144513
0.030943
-0.070599
-0.162077
-0.245270
-0.321790
-0.393100
-0.460527
-0.525281
-0.588472
-0.651127
-0.714201
-0.778599
-0.845184
-0.914796
-0.988261
-1.066403
-1.150061
-1.240096
-1.337403
-1.442923
-1.557654
-1.682660
-1.819084
-1.968156
-2.131201
-2.309653
-2.505058
-2.719085
-2.953524
-3.210292
-3.491429
-3.799082
-4.135491
-4.502958
-4.903795
-5.340262
-5.814471
-6.328258
-6.883022
-7.479506
-8.117532
-8.795676
-9.510887
-10.258059
-11.029580
-11.814907
-12.600215
-13.368228
-14.098319
-14.766999
-15.348879
-15.818132
-16.150394
-16.324921
-16.326706
-16.148233
-15.790501
-15.263137
-14.583544
-13.775236
-12.865689
-11.884031
-10.858932
-9.816900
-8.781117
-7.770783
-6.800932
-5.882577
-5.023095
-4.226718
-3.495089
-2.827786
-2.222817
-1.677044
-1.186540
-0.746883
-0.353383
-0.001264
0.314209
0.597632
0.853400
1.085664
1.298312
1.494961
1.678958
1.853396
2.021128
2.184788
2.346813
2.509466
2.674860
2.844980
3.021702
3.206815
3.402031
3.609004
3.829334
4.064575
4.316230
4.585749
4.874509
5.183796
5.514770
5.868419
6.245504
6.646484
7.071425
7.519898
7.990850
8.482470
8.992035
9.515763
10.048667
10.584434
11.115355
11.632327
12.124941
12.581710
12.990425
13.338667
13.614436
13.806886
13.907073
13.908663
13.808482
13.606866
13.307725
12.918328
12.448827
11.911583
11.320381
10.689622
10.033567
9.365708
8.698284
8.041961
7.405665
6.796545
6.220036
5.679995
5.178880
4.717952
4.297480
3.916940
3.575198
3.270672
3.001471
2.765514
2.560627
2.384620
2.235349
2.110764
2.008939
1.928101
1.866643
1.823132
1.796319
1.785134
1.788687
1.806263
1.837318
1.881473
1.938509
2.008360
2.091111
2.186990
2.296366
2.419746
2.557769
2.711206
2.880955
3.068036
3.273590
3.498865
3.745210
4.014060
4.306910
4.625295
4.970744
5.344729
5.748601
6.183497
6.650234
7.149166
7.680017
8.241682
8.831999
9.447489
10.083094
10.731917
11.385001
12.031188
12.657105
13.247345
13.784875
14.251716
14.629895
14.902623
15.055580
15.078182
14.964633
14.714597
14.333379
13.831570
13.224206
12.529580
11.767875
10.959800
10.125390
9.283051
8.448906
7.636434
6.856356
6.116714
5.423098
4.778931
4.185812
3.643853
3.151990
2.708279
2.310139
1.954565
1.638301
1.357972
1.110196
0.891658
0.699176
0.529731
0.380497
0.248856
0.132397
0.028915
-0.063594
-0.146948
-0.222792
-0.292613
-0.357755
-0.419438
-0.478775
-0.536783
-0.594404
-0.652518
-0.711954
-0.773510
-0.837959
-0.906064
-0.978593
-1.056323
-1.140058
-1.230635
-1.328937
-1.435900
-1.552530
-1.679906
-1.819193
-1.971653
-2.138652
-2.321671
-2.522315
-2.742314
-2.983531
-3.247961
-3.537724
-3.855057
-4.202287
-4.581800
-4.995984
-5.447161
-5.937474
-6.468756
-7.042341
-7.658829
-8.317795
-9.017431
-9.754135
-10.522049
-11.312592
-12.114015
-12.911077
-13.684926
-14.413301
-15.071186
-15.631959
-16.069094
-16.358255
-16.479603
-16.419939
-16.174332
-15.746897
-15.150552
-14.405800
-13.538749
-12.578742
-11.555977
-10.499425
-9.435257
-8.385838
-7.369254
-6.399281
-5.485652
-4.634530
-3.849053
-3.129915
-2.475902
-1.884376
-1.351688
-0.873521
-0.445161
-0.061711
0.281748
0.590040
0.867813
1.119479
1.349191
1.560820
1.757960
1.943931
2.121797
2.294381
2.464291
2.633941
2.805573
2.981282
3.163036
3.352694
3.552023
3.762710
3.986372
4.224559
4.478752
4.750357
5.040688
5.350943
5.682169
6.035223
6.410701
6.808877
7.229609
7.672236
8.135458
8.617212
9.114532
9.623408
10.138679
10.653926
11.161443
11.652261
12.116279
12.542506
12.919440
13.235558
13.479927
13.642879
13.716680
13.696140
13.579078
13.366567
13.062946
12.675573
12.214352
11.691101
11.118836
10.511038
9.880983
9.241188
8.602980
7.976224
7.369177
6.788460
6.239118
5.724747
5.247653
4.809042
4.409200
4.047683
3.723477
3.435151
3.180986
2.959086
2.767464
2.604120
2.467099
2.354531
2.264668
2.195904
2.146796
2.116070
2.102625
2.105541
2.124069
2.157637
2.205839
2.268436
2.345345
2.436641
2.542545
2.663425
2.799787
2.952273
3.121651
3.308812
3.514762
3.740607
3.987545
4.256841
4.549806
4.867765
5.212009
5.583745
5.984019
6.413630
6.873016
7.362119
7.880221
8.425762
8.996122
9.587404
10.194203
10.809400
11.424005
12.027083
12.605820
13.145744
13.631181
14.045916
14.374086
14.601229
14.715382
14.708133
14.575442
14.318124
13.941904
13.457037
12.877527
12.220090
11.502968
10.744781
9.963502
9.175654
8.395755
7.635993
6.906137
6.213590
5.563569
4.959363
4.402609
3.893595
3.431530
3.014806
2.641215
2.308146
2.012737
1.752003
1.522939
1.322594
1.148127
0.996846
0.866238
0.753978
0.657942
0.576203
0.507028
0.448872
0.400362
0.360292
0.327607
0.301390
0.280851
0.265316
0.254212
0.247060
0.243466
0.243109
0.245736
0.251155
0.259231
0.269877
0.283053
0.298764
0.317056
0.338013
0.361759
0.388456
0.418305
0.451545
0.488459
0.529371
0.574653
0.624726
0.680065
0.741203
0.808737
0.883333
0.965736
1.056774
1.157367
1.268539
1.391424
1.527281
1.677499
1.843616
2.027325
2.230489
2.455147
2.703527
2.978050
3.281328
3.616156
3.985498
4.392447
4.840174
5.331838
5.870471
6.458800
7.099014
7.792450
8.539197
9.337591
10.183619
11.070231
11.986625
12.917551
13.842793
14.736974
15.569893
16.307602
16.914328
17.355236
17.599779
17.625174
17.419361
16.982830
16.328861
15.482126
14.475925
13.348672
12.140261
10.888917
9.628849
8.388821
7.191574
6.053897
4.987145
3.997996
3.089292
2.260871
1.510319
0.833611
0.225643
-0.319346
-0.807451
-1.244853
-1.637646
-1.991709
-2.312626
-2.605637
-2.875608
-3.127026
-3.364004
-3.590292
-3.809294
-4.024093
-4.237473
-4.451936
-4.669725
-4.892840
-5.123048
-5.361894
-5.610700
-5.870563
-6.142343
-6.426650
-6.723816
-7.033868
-7.356488
-7.690973
-8.036190
-8.390522
-8.751829
-9.117402
-9.483932
-9.847500
-10.203583
-10.547097
-10.872478
-11.173798
-11.444934
-11.679777
-11.872476
-12.017702
-12.110932
-12.148699
-12.128819
-12.050552
-11.914684
-11.723523
-11.480810
-11.191544
-10.861743
-10.498171
-10.108034
-9.698687
-9.277363
-8.850951
-8.425809
-8.007632
-7.601381
-7.211243
-6.840635
-6.492244
-6.168078
-5.869541
-5.597508
-5.352410
-5.134313
-4.942993
-4.778008
-4.638757
-4.524539
-4.434599
-4.368164
-4.324478
-4.302825
-4.302554
-4.323084
-4.363924
-4.424670
-4.505011
-4.604722
-4.723666
-4.861779
-5.019057
-5.195547
-5.391318
-5.606445
-5.840975
-6.094893
-6.368086
-6.660290
-6.971045
-7.299626
-7.644988
-8.005686
-8.379807
-8.764896
-9.157888
-9.555048
-9.951934
-10.343389
-10.723561
-11.085979
-11.423677
-11.729383
-11.995760
-12.215706
-12.382689
-12.491096
-12.536563
-12.516278
-12.429185
-12.276100
-12.059716
-11.784478
-11.456359
-11.082556
-10.671123
-10.230596
-9.769620
-9.296618
-8.819515
-8.345532
-7.881039
-7.431478
-7.001345
-6.594210
-6.212777
-5.858964
-5.534002
-5.238531
-4.972703
-4.736284
-4.528739
-4.349316
-4.197115
-4.071152
-3.970406
-3.893866
-3.840562
-3.809592
-3.800145
-3.811511
-3.843093
-3.894414
-3.965117
-4.054965
-4.163834
-4.291709
-4.438674
-4.604900
-4.790625
-4.996138
-5.221756
-5.467790
-5.734518
-6.022135
-6.330710
-6.660126
-7.010015
-7.379681
-7.768016
-8.173411
-8.593656
-9.025844
-9.466287
-9.910435
-10.352830
-10.787097
-11.205986
-11.601488
-11.965016
-12.287685
-12.560658
-12.775565
-12.924960
-13.002783
-13.004776
-12.928816
-12.775117
-12.546281
-12.247183
-11.884701
-11.467330
-11.004709
-10.507123
-9.985007
-9.448515
-8.907155
-8.369521
-7.843120
-7.334276
-6.848121
-6.388635
-5.958731
-5.560369
-5.194680
-4.862105
-4.562519
-4.295353
-4.059711
-3.854458
-3.678312
-3.529913
-3.407879
-3.310858
-3.237562
-3.186797
-3.157485
-3.148680
-3.159575
-3.189512
-3.237984
-3.304631
-3.389242
-3.491750
-3.612223
-3.750861
-3.907983
-4.084013
-4.279471
-4.494952
-4.731106
-4.988607
-5.268126
-5.570289
-5.895625
-6.244509
-6.617090
-7.013207
-7.432291
-7.873250
-8.334348
-8.813073
-9.306001
-9.808663
-10.315445
-10.819509
-11.312779
-11.786014
-12.228960
-12.630648
-12.979786
-13.265296
-13.476915
-13.605857
-13.645439
-13.591627
-13.443407
-13.202950
-12.875530
-12.469206
-11.994313
-11.462819
-10.887615
-10.281832
-9.658222
-9.028663
-8.403786
-7.792755
-7.203158
-6.641008
-6.110822
-5.615750
-5.157744
-4.737735
-4.355814
-4.011402
-3.703412
-3.430384
-3.190607
-2.982224
-2.803309
-2.651941
-2.526253
-2.424471
-2.344950
-2.286189
-2.246848
-2.225756
-2.221918
-2.234511
-2.262887
-2.306567
-2.365241
-2.438759
-2.527130
-2.630512
-2.749213
-2.883679
-3.034496
-3.202374
-3.388147
-3.592761
-3.817264
-4.062787
-4.330528
-4.621727
-4.937626
-5.279433
-5.648262
-6.045057
-6.470512
-6.924954
-7.408212
-7.919457
-8.457027
-9.018222
-9.599089
-10.194215
-10.796532
-11.397182
-11.985457
-12.548877
-13.073421
-13.543971
-13.944961
-14.261222
-14.478982
-14.586906
-14.577071
-14.445734
-14.193777
-13.826756
-13.354527
-12.790526
-12.150782
-11.452803
-10.714492
-9.953172
-9.184818
-8.423518
-7.681157
-6.967309
-6.289287
-5.652301
-5.059694
-4.513206
-4.013255
-3.559202
-3.149598
-2.782399
-2.455151
-2.165144
-1.909538
-1.685462
-1.490090
-1.320696
-1.174699
-1.049685
-0.943428
-0.853892
-0.779242
-0.717832
-0.668203
-0.629074
-0.599330
-0.578013
-0.564309
-0.557537
-0.557141
-0.562679
-0.573811
-0.590296
-0.611983
-0.638806
-0.670778
-0.707989
-0.750602
-0.798856
-0.853059
-0.913594
-0.980918
-1.055566
-1.138155
-1.229385
-1.330049
-1.441034
-1.563335
-1.698053
-1.846411
-2.009759
-2.189581
-2.387504
-2.605306
-2.844916
-3.108419
-3.398053
-3.716195
-4.065346
-4.448094
-4.867066
-5.324854
-5.823909
-6.366399
-6.954018
-7.587738
-8.267493
-8.991795
-9.757273
-10.558159
-11.385740
-12.227838
-13.068390
-13.887263
-14.660415
-15.360560
-15.958441
-16.424715
-16.732359
-16.859314
-16.790972
-16.522043
-16.057436
-15.411922
-14.608653
-13.676837
-12.648984
-11.558195
-10.435862
-9.309971
-8.204087
-7.136937
-6.122473
-5.170257
-4.286036
-3.472386
-2.729362
-2.055085
-1.446274
-0.898670
-0.407399
0.032752
0.427123
0.781019
1.099600
1.387803
1.650291
1.891428
2.115271
2.325568
2.525773
2.719061
2.908348
3.096316
3.285435
3.477985
3.676076
3.881666
4.096578
4.322506
4.561025
4.813587
5.081518
5.366002
5.668060
5.988519
6.327969
6.686712
7.064700
7.461454
7.875984
8.306691
8.751268
9.206599
9.668670
10.132491
10.592063
11.040380
11.469500
11.870696
12.234696
12.552011
12.813352
13.010114
13.134883
13.181936
13.147668
13.030899
12.833029
12.558006
12.212123
11.803646
11.342340
10.838924
10.304523
9.750153
9.186285
8.622515
8.067318
7.527922
7.010257
6.518985
6.057578
5.628428
5.232989
4.871921
4.545225
4.252390
3.992509
3.764393
3.566665
3.397845
3.256408
3.140849
3.049717
2.981655
2.935420
2.909903
2.904143
2.917330
2.948813
2.998100
3.064855
3.148897
3.250196
3.368862
3.505144
3.659420
3.832181
4.024028
4.235646
4.467793
4.721276
4.996916
5.295518
5.617823
5.964452
6.335842
6.732158
7.153204
7.598302
8.066171
8.554778
9.061190
9.581423
10.110297
10.641327
11.166653
11.677052
12.162049
12.610143
13.009184
13.346889
13.611479
13.792402
13.881073
13.871549
13.761061
13.550320
13.243555
12.848272
12.374763
11.835422
11.243975
10.614679
9.961596
9.297976
8.635804
7.985489
7.355719
6.753429
6.183873
5.650757
5.156423
4.702044
4.287830
3.913223
3.577069
3.277787
3.013496
2.782138
2.581564
2.409620
2.264196
2.143282
2.044990
1.967588
1.909507
1.869355
1.845920
1.838170
1.845252
1.866488
1.901369
1.949552
2.010853
2.085242
2.172839
2.273908
2.388853
2.518215
2.662670
2.823023
3.000203
3.195263
3.409367
3.643785
3.899879
4.179084
4.482884
4.812780
5.170241
5.556649
5.973220
6.420907
6.900276
7.411356
7.953463
8.524979
9.123123
9.743694
10.380810
11.026670
11.671378
12.302861
12.906946
13.467641
13.967665
14.389243
14.715152
14.929928
15.021141
14.980536
14.804905
14.496530
14.063106
13.517171
12.875110
12.155896
11.379744
10.566831
9.736232
8.905111
8.088214
7.297622
6.542735
5.830407
5.165204
4.549709
3.984856
3.470247
3.004459
2.585306
2.210068
1.875681
1.578891
1.316375
1.084837
0.881076
0.702032
0.544824
0.406769
0.285386
0.178403
0.083752
-0.000445
-0.075880
-0.144082
-0.206426
-0.264150
-0.318373
-0.370109
-0.420280
-0.469735
-0.519261
-0.569596
-0.621444
-0.675482
-0.732376
-0.792787
-0.857386
-0.926860
-1.001924
-1.083330
-1.171874
-1.268410
-1.373857
-1.489208
-1.615541
-1.754030
-1.905950
-2.072696
-2.255781
-2.456852
-2.677696
-2.920239
-3.186554
-3.478851
-3.799470
-4.150856
-4.535525
-4.956013
-5.414796
-5.914187
-6.456187
-7.042292
-7.673248
-8.348737
-9.066996
-9.824372
-10.614827
-11.429419
-12.255820
-13.077955
-13.875861
-14.625908
-15.301504
-15.874375
-16.316422
-16.602026
-16.710567
-16.628727
-16.352194
-15.886405
-15.246149
-14.454114
-13.538644
-12.531132
-11.463460
-10.365833
-9.265187
-8.184220
-7.141008
-6.149053
-5.217646
-4.352410
-3.555907
-2.828259
-2.167713
-1.571137
-1.034449
-0.552950
-0.121603
0.264764
0.611300
0.923019
1.204725
1.460964
1.695994
1.913776
2.117977
2.311977
2.498892
2.681586
2.862700
3.044674
3.229766
3.420078
3.617572
3.824089
4.041358
4.271005
4.514560
4.773449
5.048985
5.342355
5.654589
5.986528
6.338771
6.711622
7.105013
7.518421
7.950771
8.400329
8.864584
9.340143
9.822622
10.306566
10.785403
11.251461
11.696046
12.109623
12.482097
12.803194
13.062945
13.252233
13.363363
13.390617
13.330700
13.183048
12.949949
12.636449
12.250062
11.800316
11.298182
10.755460
10.184174
9.596024
9.001948
8.411792
7.834091
7.275978
6.743165
6.240008
5.769616
5.333992
4.934191
4.570480
4.242494
3.949378
3.689917
3.462647
3.265950
3.098135
2.957503
2.842393
2.751230
2.682551
2.635025
2.607472
2.598870
2.608363
2.635262
2.679042
2.739345
2.815972
2.908883
3.018186
3.144135
3.287121
3.447666
3.626411
3.824107
4.041600
4.279811
4.539720
4.822334
5.128651
5.459618
5.816075
6.198684
6.607842
7.043584
7.505458
7.992383
8.502489
9.032952
9.579807
10.137783
10.700155
11.258647
11.803415
12.323139
12.805262
13.236382
13.602830
13.891385
14.090113
14.189228
14.181896
14.064859
13.838813
13.508449
13.082172
12.571523
11.990375
11.354025
10.678275
9.978598
9.269450
8.563777
7.872693
7.205341
6.568895
5.968657
5.408239
4.889774
4.414153
3.981250
3.590147
3.239321
2.926824
2.650423
2.407721
2.196256
2.013581
1.857316
1.725196
1.615106
1.525092
1.453382
1.398392
1.358722
1.333157
1.320665
1.320384
1.331623
1.353848
1.386680
1.429882
1.483359
1.547150
1.621424
1.706474
1.802720
1.910704
2.031089
2.164662
2.312333
2.475133
2.654219
2.850873
3.066497
3.302612
3.560851
3.842944
4.150702
4.485989
4.850678
5.246602
5.675476
6.138798
6.637726
7.172912
7.744303
8.350902
8.990478
9.659255
10.351569
11.059537
11.772760
12.478144
13.159866
13.799613
14.377111
14.871036
15.260260
15.525390
15.650423
15.624313
15.442189
15.106021
14.624598
14.012807
13.290344
12.480061
11.606208
10.692799
9.762270
8.834515
7.926310
7.051092
6.219008
5.437161
4.709969
4.039581
3.426298
2.868973
2.365372
1.912478
1.506756
1.144358
0.821293
0.533549
0.277194
0.048437
-0.156323
-0.340471
-0.507164
-0.659326
-0.799654
-0.930631
-1.054540
-1.173484
-1.289403
-1.404100
-1.519256
-1.636456
-1.757209
-1.882963
-2.015129
-2.155097
-2.304249
-2.463979
-2.635699
-2.820858
-3.020942
-3.237487
-3.472077
-3.726344
-4.001960
-4.300619
-4.624020
-4.973826
-5.351621
-5.758839
-6.196683
-6.666017
-7.167221
-7.700029
-8.263332
-8.854944
-9.471351
-10.107442
-10.756261
-11.408783
-12.053782
-12.677829
-13.265472
-13.799667
-14.262462
-14.635958
-14.903489
-15.050914
-15.067862
-14.948774
-14.693557
-14.307734
-13.802074
-13.191737
-12.495076
-11.732273
-10.923987
-10.090160
-9.249080
-8.416739
-7.606485
-6.828914
-6.091961
-5.401117
-4.759730
-4.169340
-3.630011
-3.140648
-2.699288
-2.303338
-1.949790
-1.635390
-1.356770
-1.110557
-0.893450
-0.702276
-0.534034
-0.385912
-0.255304
-0.139814
-0.037252
0.054374
0.136870
0.211867
0.280842
0.345127
0.405932
0.464358
0.521413
0.578027
0.635070
0.693362
0.753687
0.816808
0.883478
0.954448
1.030485
1.112377
1.200946
1.297059
1.401634
1.515658
1.640188
1.776371
1.925443
2.088748
2.267742
2.464003
2.679236
2.915279
3.174105
3.457814
3.768627
4.108868
4.480925
4.887209
5.330085
5.811770
6.334208
6.898890
7.506639
8.157322
8.849508
9.580070
10.343720
11.132546
11.935541
12.738241
13.522542
14.266818
14.946452
15.534886
16.005199
16.332155
16.494505
16.477224
16.273317
15.884818
15.322792
14.606307
13.760583
12.814654
11.798931
10.743011
9.673964
8.615197
7.585866
6.600751
5.670485
4.801987
3.999008
3.262716
2.592246
1.985206
1.438105
0.946711
0.506344
0.112100
-0.240977
-0.557766
-0.842985
-1.101125
-1.336415
-1.552811
-1.753980
-1.943319
-2.123957
-2.298781
-2.470455
-2.641441
-2.814026
-2.990340
-3.172383
-3.362038
-3.561092
-3.771248
-3.994132
-4.231300
-4.484238
-4.754348
-5.042944
-5.351219
-5.680218
-6.030789
-6.403529
-6.798713
-7.216204
-7.655354
-8.114893
-8.592791
-9.086134
-9.590989
-10.102285
-10.613723
-11.117733
-11.605505
-12.067110
-12.491739
-12.868060
-13.184704
-13.430855
-13.596910
-13.675139
-13.660282
-13.550017
-13.345216
-13.049964
-12.671337
-12.218953
-11.704358
-11.140326
-10.540147
-9.916953
-9.283172
-8.650093
-8.027586
-7.423947
-6.845862
-6.298459
-5.785422
-5.309155
-4.870955
-4.471202
-4.109530
-3.785002
-3.496253
-3.241623
-3.019264
-2.827232
-2.663564
-2.526333
-2.413695
-2.323921
-2.255425
-2.206778
-2.176717
-2.164153
-2.168175
-2.188046
-2.223199
-2.273239
-2.337935
-2.417213
-2.511157
-2.619997
-2.744109
-2.884009
-3.040343
-3.213886
-3.405533
-3.616288
-3.847253
-4.099613
-4.374612
-4.673532
-4.997651
-5.348196
-5.726287
-6.132860
-6.568566
-7.033662
-7.527863
-8.050176
-8.598715
-9.170485
-9.761163
-10.364885
-10.974057
-11.579225
-12.169044
-12.730394
-13.248662
-13.708247
-14.093285
-14.388561
-14.580559
-14.658527
-14.615443
-14.448722
-14.160572
-13.757928
-13.251953
-12.657208
-11.990588
-11.270172
-10.514125
-9.739758
-8.962807
-8.196951
-7.453561
-6.741645
-6.067935
-5.437088
-4.851933
-4.313761
-3.822599
-3.377485
-2.976704
-2.618001
-2.298763
-2.016158
-1.767262
-1.549146
-1.358948
-1.193926
-1.051491
-0.929232
-0.824932
-0.736569
-0.662316
-0.600540
-0.549791
-0.508792
-0.476429
-0.451737
-0.433893
-0.422198
-0.416070
-0.415034
-0.418710
-0.426808
-0.439119
-0.455507
-0.475908
-0.500322
-0.528812
-0.561501
-0.598569
-0.640257
-0.686864
-0.738748
-0.796329
-0.860094
-0.930598
-1.008470
-1.094416
-1.189232
-1.293802
-1.409111
-1.536255
-1.676444
-1.831019
-2.001454
-2.189371
-2.396548
-2.624924
-2.876604
-3.153866
-3.459148
-3.795043
-4.164271
-4.569641
-5.013990
-5.500094
-6.030545
-6.607576
-7.232834
-7.907084
-8.629833
-9.398871
-10.209739
-11.055126
-11.924268
-12.802387
-13.670317
-14.504425
-15.277030
-15.957438
-16.513700
-16.915028
-17.134670
-17.152845
-16.959206
-16.554340
-15.949986
-15.167856
-14.237350
-13.192585
-12.069311
-10.902148
-9.722477
-8.557086
-7.427537
-6.350119
-5.336201
-4.392841
-3.523491
-2.728726
-2.006907
-1.354778
-0.767961
-0.241354
0.230549
0.653415
1.032894
1.374493
1.683481
1.964838
2.223226
2.462967
2.688053
2.902151
3.108620
3.310533
3.510697
3.711678
3.915819
4.125266
4.341977
4.567737
4.804169
5.052730
5.314712
5.591230
5.883204
6.191330
6.516048
6.857493
7.215447
7.589269
7.977832
8.379441
8.791761
9.211742
9.635555
10.058552
10.475246
10.879353
11.263861
11.621185
11.943379
12.222420
12.450554
12.620683
12.726769
12.764221
12.730212
12.623921
12.446640
12.201743
11.894531
11.531942
11.122182
10.674298
10.197745
9.701970
9.196054
8.688422
8.186636
7.697256
7.225787
6.776677
6.353359
5.958339
5.593292
5.259178
4.956356
4.684699
4.443702
4.232573
4.050324
3.895841
3.767948
3.665456
3.587209
3.532112
3.499162
3.487462
3.496236
3.524838
3.572759
3.639622
3.725188
3.829348
3.952116
4.093623
4.254106
4.433889
4.633377
4.853021
5.093306
5.354712
5.637680
5.942566
6.269591
6.618771
6.989847
7.382202
7.794758
8.225877
8.673244
9.133756
9.603414
10.077230
10.549171
11.012139
11.458024
11.877835
12.261922
12.600305
12.883091
13.100981
13.245809
13.311085
13.292476
13.188167
12.999066
12.728812
12.383580
11.971721
11.503263
10.989332
10.441566
9.871554
9.290357
8.708134
8.133883
7.575283
7.038643
6.528921
6.049806
5.603842
5.192570
4.816683
4.476175
4.170493
3.898662
3.659408
3.451255
3.272616
3.121857
2.997360
2.897566
2.821010
2.766346
2.732367
2.718016
2.722396
2.744773
2.784576
2.841397
2.914990
3.005262
3.112273
3.236225
3.377461
3.536448
3.713776
3.910140
4.126327
4.363199
4.621667
4.902668
5.207122
5.535892
5.889727
6.269187
6.674567
7.105791
7.562292
8.042877
8.545574
9.067468
9.604529
10.151461
10.701566
11.246661
11.777084
12.281791
12.748596
13.164575
13.516613
13.792107
13.979748
14.070341
14.057549
13.938467
13.713966
13.388714
12.970897
12.471667
11.904387
11.283766
10.624992
9.942952
9.251574
8.563353
7.889052
7.237558
6.615873
6.029212
5.481163
4.973887
4.508343
4.084502
3.701559
3.358118
3.052359
2.782180
2.545311
2.339415
2.162159
2.011275
1.884602
1.780123
1.695977
1.630483
1.582139
1.549629
1.531821
1.527760
1.536669
1.557938
1.591120
1.635923
1.692205
1.759968
1.839354
1.930640
2.034236
2.150682
2.280648
2.424930
2.584450
2.760254
2.953515
3.165519
3.397671
3.651478
3.928539
4.230522
4.559141
4.916108
5.303087
5.721616
6.173016
6.658270
7.177871
7.731634
8.318476
8.936154
9.580983
10.247523
10.928291
11.613498
12.290894
12.945752
13.561083
14.118115
14.597102
14.978436
15.244010
15.378704
15.371796
15.218097
14.918612
14.480608
13.917053
13.245540
12.486845
11.663355
10.797560
9.910774
9.022182
8.148230
7.302333
6.494866
5.733321
5.022613
4.365441
3.762666
3.213690
2.716788
2.269416
1.868459
1.510443
1.191704
0.908516
0.657195
0.434167
0.236022
0.059544
-0.098269
-0.240200
-0.368813
-0.486459
-0.595292
-0.697284
-0.794238
-0.887814
-0.979542
-1.070844
-1.163054
-1.257435
-1.355197
-1.457517
-1.565549
-1.680447
-1.803375
-1.935522
-2.078116
-2.232433
-2.399812
-2.581661
-2.779466
-2.994797
-3.229311
-3.484745
-3.762918
-4.065712
-4.395051
-4.752866
-5.141050
-5.561390
-6.015474
-6.504578
-7.029513
-7.590441
-8.186639
-8.816238
-9.475912
-10.160545
-10.862899
-11.573311
-12.279474
-12.966371
-13.616422
-14.209938
-14.725918
-15.143204
-15.441936
-15.605180
-15.620522
-15.481391
-15.187883
-14.746928
-14.171757
-13.480764
-12.695948
-11.841169
-10.940490
-10.016743
-9.090470
-8.179250
-7.297378
-6.455855
-5.662577
-4.922662
-4.238861
-3.611966
-3.041224
-2.524699
-2.059597
-1.642538
-1.269773
-0.937367
-0.641333
-0.377735
-0.142760
0.067224
0.255644
0.425702
0.580367
0.722382
0.854271
0.978355
1.096770
1.211482
1.324316
1.436967
1.551029
1.668014
1.789366
1.916489
2.050757
2.193534
2.346190
2.510112
2.686719
2.877469
3.083867
3.307472
3.549895
3.812793
4.097866
4.406828
4.741392
5.103220
5.493872
5.914734
6.366920
6.851152
7.367610
7.915746
8.494074
9.099924
9.729176
10.375986
11.032544
11.688869
12.332715
12.949643
13.523282
14.035874
14.469085
14.805081
15.027798
15.124256
15.085785
14.908935
14.595950
14.154708
13.598117
12.943081
12.209181
11.417261
10.588106
9.741322
8.894509
8.062743
7.258331
6.490800
5.767053
5.091641
4.467085
3.894220
3.372534
2.900473
2.475720
2.095421
1.756386
1.455240
1.188546
0.952904
0.745011
0.561721
0.400066
0.257282
0.130815
0.018320
-0.082343
-0.173120
-0.255777
-0.331914
-0.402979
-0.470292
-0.535054
-0.598369
-0.661256
-0.724671
-0.789513
-0.856647
-0.926913
-1.001137
-1.080150
-1.164794
-1.255936
-1.354479
-1.461373
-1.577626
-1.704314
-1.842591
-1.993702
-2.158987
-2.339895
-2.537991
-2.754959
-2.992608
-3.252872
-3.537804
-3.849565
-4.190405
-4.562625
-4.968533
-5.410367
-5.890203
-6.409820
-6.970525
-7.572939
-8.216715
-8.900208
-9.620085
-10.370894
-11.144618
-11.930250
-12.713470
-13.476508
-14.198297
-14.855025
-15.421177
-15.871056
-16.180738
-16.330236
-16.305590
-16.100510
-15.717287
-15.166758
-14.467313
-13.643158
-12.722106
-11.733297
-10.705137
-9.663669
-8.631488
-7.627165
-6.665114
-5.755782
-4.906047
-4.119732
-3.398148
-2.740621
-2.144973
-1.607938
-1.125509
-0.693218
-0.306361
0.039834
0.350080
0.628941
0.880774
1.109686
1.319523
1.513857
1.695994
1.868989
2.035657
2.198600
2.360226
2.522772
2.688330
2.858865
3.036238
3.222226
3.418531
3.626799
3.848623
4.085552
4.339085
4.610664
4.901663
5.213358
5.546896
5.903249
6.283154
6.687039
7.114928
7.566335
8.040141
8.534447
9.046428
9.572180
10.106575
10.643147
11.174026
11.689940
12.180332
12.633584
13.037403
13.379340
13.647441
13.830986
13.921243
13.912162
13.800919
13.588231
13.278393
12.879034
12.400613
11.855722
11.258298
10.622803
9.963486
9.293762
8.625744
7.969939
7.335099
6.728193
6.154483
5.617666
5.120056
4.662791
4.246038
3.869189
3.531044
3.229970
2.964042
2.731153
2.529116
2.355733
2.208863
2.086457
1.986599
1.907526
1.847643
1.805532
1.779957
1.769862
1.774370
1.792779
1.824560
1.869344
1.926923
1.997243
2.080398
2.176626
2.286304
2.409946
2.548201
2.701847
2.871790
3.059057
3.264796
3.490263
3.736816
4.005897
4.299014
4.617708
4.963520
5.337935
5.742315
6.177812
6.645254
7.145010
7.676817
8.239582
8.831151
9.448050
10.085220
10.735752
11.390667
12.038771
12.666642
13.258806
13.798149
14.266600
14.646090
14.919731
15.073125
15.095627
14.981410
14.730147
14.347187
13.843193
13.233300
12.535912
11.771320
10.960342
10.123102
9.278076
8.441439
7.626699
6.844592
6.103162
5.407987
4.762473
4.168196
3.625242
3.132523
2.688065
2.289266
1.933095
1.616274
1.335410
1.087100
0.868016
0.674958
0.504894
0.354987
0.222604
0.105324
0.000933
-0.092586
-0.177062
-0.254149
-0.325347
-0.392013
-0.455379
-0.516572
-0.576625
-0.636496
-0.697083
-0.759236
-0.823773
-0.891492
-0.963184
-1.039642
-1.121678
-1.210128
-1.305868
-1.409822
-1.522972
-1.646370
-1.781147
-1.928525
-2.089823
-2.266472
-2.460016
-2.672124
-2.904593
-3.159348
-3.438441
-3.744041
-4.078414
-4.443897
-4.842849
-5.277588
-5.750300
-6.262914
-6.816939
-7.413252
-8.051832
-8.731435
-9.449206
-10.200251
-10.977168
-11.769606
-12.563889
-13.342810
-14.085700
-14.768879
-15.366590
-15.852451
-16.201376
-16.391777
-16.407766
-16.241001
-15.891814
-15.369401
-14.691009
-13.880278
-12.965041
-11.974955
-10.939308
-9.885250
-8.836559
-7.812961
-6.829913
-5.898757
-5.027098
-4.219318
-3.477138
-2.800163
-2.186386
-1.632625
-1.134891
-0.688689
-0.289248
0.068292
0.388747
0.676794
0.936902
1.173293
1.389923
1.590468
1.778332
1.956660
2.128350
2.296079
2.462320
2.629369
2.799369
2.974329
3.156142
3.346612
3.547459
3.760335
3.986835
4.228490
4.486774
4.763090
5.058751
5.374955
5.712752
6.072988
6.456245
6.862768
7.292363
7.744293
8.217152
8.708724
9.215846
9.734264
10.258508
10.781799
11.296021
11.791754
12.258433
12.684617
13.058397
13.367943
13.602145
13.751330
13.807955
13.767221
13.627522
13.390655
13.061773
12.649078
12.163279
11.616906
11.023553
10.397115
9.751123
9.098188
8.449601
7.815080
7.202657
6.618677
6.067884
5.553564
5.077722
4.641280
4.244270
3.886017
3.565311
3.280551
3.029877
2.811276
2.622670
2.461982
2.327199
2.216405
2.127818
2.059809
2.010912
1.979840
1.965481
1.966902
1.983350
2.014241
2.059162
2.117861
2.190247
2.276381
2.376473
2.490876
2.620083
2.764722
2.925552
3.103458
3.299444
3.514626
3.750219
4.007525
4.287914
4.592793
4.923573
5.281624
5.668207
6.084403
6.531007
7.008411
7.516445
8.054208
8.619853
9.210368
9.821324
10.446642
11.078375
11.706562
12.319184
12.902272
13.440217
13.916319
14.313583
14.615731
14.808358
14.880116
14.823759
14.636913
14.322426
13.888242
13.346810
12.714126
12.008527
11.249427
10.456133
9.646849
8.837934
8.043440
7.274879
6.541218
5.849008
5.202624
4.604555
4.055716
3.555755
3.103335
2.696387
2.332328
2.008241
1.721026
1.467515
1.244562
1.049111
0.878246
0.729221
0.599480
0.486671
0.388643
0.303442
0.229311
0.164670
0.108110
0.058373
0.014346
-0.024960
-0.060424
-0.092823
-0.122850
-0.151124
-0.178199
-0.204579
-0.230724
-0.257061
-0.283989
-0.311891
-0.341136
-0.372090
-0.405119
-0.440600
-0.478918
-0.520480
-0.565719
-0.615097
-0.669113
-0.728308
-0.793276
-0.864663
-0.943183
-1.029619
-1.124835
-1.229787
-1.345526
-1.473215
-1.614137
-1.769704
-1.941473
-2.131152
-2.340617
-2.571913
-2.827268
-3.109089
-3.419967
-3.762658
-4.140062
-4.555184
-5.011071
-5.510714
-6.056919
-6.652122
-7.298140
-7.995845
-8.744755
-9.542530
-10.384377
-11.262386
-12.164863
-13.075707
-13.974016
-14.834025
-15.625629
-16.315605
-16.869659
-17.255196
-17.444546
-17.418165
-17.167213
-16.694942
-16.016581
-15.157712
-14.151491
-13.035268
-11.847226
-10.623528
-9.396249
-8.192159
-7.032275
-5.931999
-4.901635
-3.947118
-3.070815
-2.272297
-1.549046
-0.897050
-0.311298
0.213825
0.684236
1.105922
1.484782
1.826502
2.136484
2.419799
2.681162
2.924924
3.155081
3.375284
3.588860
3.798832
4.007941
4.218670
4.433260
4.653730
4.881886
5.119335
5.367480
5.627524
5.900454
6.187029
6.487753
6.802843
7.132189
7.475308
7.831294
8.198753
8.575754
8.959766
9.347615
9.735446
10.118715
10.492208
10.850093
11.186034
11.493342
11.765189
11.994863
12.176067
12.303242
12.371872
12.378778
12.322333
12.202618
12.021452
11.782334
11.490283
11.151578
10.773458
10.363775
9.930648
9.482139
9.025980
8.569344
8.118680
7.679615
7.256902
6.854422
6.475215
6.121551
5.794998
5.496525
5.226588
4.985223
4.772140
4.586792
4.428457
4.296298
4.189412
4.106879
4.047798
4.011317
3.996651
4.003107
4.030085
4.077096
4.143758
4.229798
4.335050
4.459445
4.603007
4.765834
4.948087
5.149968
5.371696
5.613477
5.875471
6.157751
6.460252
6.782719
7.124639
7.485171
7.863069
8.256592
8.663422
9.080576
9.504332
9.930166
10.352721
10.765812
11.162482
11.535125
11.875669
12.175842
12.427506
12.623037
12.755740
12.820259
12.812939
12.732112
12.578259
12.354035
12.064155
11.715139
11.314960
10.872616
10.397677
9.899853
9.388593
8.872763
8.360399
7.858552
7.373193
6.909202
6.470397
6.059616
5.678805
5.329143
5.011155
4.724833
4.469747
4.245150
4.050063
3.883362
3.743838
3.630259
3.541411
3.476137
3.433364
3.412124
3.411571
3.430987
3.469795
3.527554
3.603962
3.698857
3.812203
3.944091
4.094726
4.264413
4.453547
4.662589
4.892049
5.142457
5.414327
5.708123
6.024206
6.362777
6.723810
7.106972
7.511530
7.936248
8.379278
8.838038
9.309099
9.788071
10.269520
10.746917
11.212640
11.658047
12.073647
12.449360
12.774898
13.040227
13.236116
13.354706
13.390055
13.338605
13.199507
12.974755
12.669117
12.289862
11.846320
11.349326
10.810602
10.242155
9.655722
9.062315
8.471886
7.893099
7.333220
6.798099
6.292218
5.818807
5.379971
4.976857
4.609807
4.278515
3.982174
3.719604
3.489364
3.289854
3.119389
2.976272
2.858841
2.765513
2.694816
2.645408
2.616095
2.605843
2.613780
2.639201
2.681569
2.740511
2.815813
2.907420
3.015429
3.140079
3.281749
3.440950
3.618311
3.814573
4.030570
4.267218
4.525489
4.806384
5.110898
5.439981
5.794476
6.175051
6.582124
7.015750
7.475509
7.960361
8.468495
8.997151
9.542448
10.099208
10.660813
11.219105
11.764357
12.285363
12.769663
13.203925
13.574508
13.868171
14.072899
14.178761
14.178724
14.069286
13.850867
13.527885
13.108489
12.603998
12.028122
11.396054
10.723554
10.026104
9.318223
8.612946
7.921501
7.253158
6.615214
6.013094
5.450520
4.929722
4.451675
4.016325
3.622807
3.269644
2.954919
2.676422
2.431773
2.218520
2.034217
1.876486
1.743060
1.631814
1.540793
1.468215
1.412486
1.372200
1.346135
1.333248
1.332672
1.343709
1.365820
1.398619
1.441867
1.495463
1.559444
1.633976
1.719352
1.815989
1.924430
2.045337
2.179497
2.327821
2.491340
2.671212
2.868720
3.085266
3.322370
3.581663
3.864874
4.173809
4.510321
4.876276
5.273491
5.703661
6.168257
6.668402
7.204704
7.777054
8.384388
9.024396
9.693209
10.385059
11.091952
11.803380
12.506143
13.184340
13.819612
14.391692
14.879328
15.261542
15.519171
15.636505
15.602838
15.413650
15.071243
14.584680
13.969036
13.244102
12.432729
11.559079
10.647019
9.718797
8.794099
7.889500
7.018246
6.190322
5.412692
4.689667
4.023313
3.413874
2.860165
2.359930
1.910146
1.507280
1.147495
0.826813
0.541243
0.286874
0.059937
-0.143145
-0.325736
-0.490969
-0.641747
-0.780747
-0.910432
-1.033068
-1.150738
-1.265369
-1.378744
-1.492533
-1.608306
-1.727557
-1.851722
-1.982200
-2.120367
-2.267596
-2.425267
-2.594783
-2.777582
-2.975143
-3.188996
-3.420718
-3.671941
-3.944336
-4.239609
-4.559468
-4.905600
-5.279622
-5.683014
-6.117044
-6.582655
-7.080337
-7.609957
-8.170569
-8.760185
-9.375522
-10.011729
-10.662134
-11.318006
-11.968400
-12.600135
-13.197933
-13.744817
-14.222753
-14.613587
-14.900211
-15.067856
-15.105382
-15.006375
-14.769877
-14.400627
-13.908755
-13.308985
-12.619459
-11.860369
-11.052572
-10.216355
-9.370440
-8.531301
-7.712764
-6.925879
-6.178983
-5.477909
-4.826286
-4.225870
-3.676886
-3.178354
-2.728378
-2.324404
-1.963434
-1.642202
-1.357314
-1.105359
-0.882991
-0.686987
-0.514293
-0.362043
-0.227578
-0.108449
-0.002415
0.092566
0.178346
0.256603
0.328856
0.396482
0.460731
0.522745
0.583571
0.644183
0.705488
0.768349
0.833594
0.902031
0.974459
1.051681
1.134517
1.223812
1.320448
1.425358
1.539532
1.664029
1.799990
1.948643
2.111317
2.289449
2.484591
2.698421
2.932742
3.189484
3.470704
3.778571
4.115350
4.483371
4.884980
5.322475
5.798010
6.313468
6.870295
7.469286
8.110312
8.791993
9.511307
10.263161
11.039927
11.831007
12.622468
13.396867
14.133341
14.808101
15.395403
15.869038
16.204264
16.380011
16.381046
16.199762
15.837225
15.303274
14.615648
13.798279
12.879082
11.887609
10.852898
9.801745
8.757535
7.739588
6.762990
5.838750
4.974197
4.173493
3.438192
2.767778
2.160165
1.612121
1.119637
0.678211
0.283086
-0.070578
-0.387568
-0.672529
-0.929896
-1.163856
-1.378329
-1.576959
-1.763120
-1.939925
-2.110248
-2.276739
-2.441852
-2.607864
-2.776901
-2.950958
-3.131919
-3.321577
-3.521648
-3.733780
-3.959566
-4.200542
-4.458186
-4.733908
-5.029035
-5.344781
-5.682216
-6.042210
-6.425377
-6.831995
-7.261911
-7.714433
-8.188202
-8.681057
-9.189886
-9.710485
-10.237427
-10.763969
-11.282010
-11.782125
-12.253710
-12.685252
-13.064735
-13.380179
-13.620295
-13.775200
-13.837134
-13.801085
-13.665253
-13.431281
-13.104223
-12.692235
-12.206039
-11.658238
-11.062531
-10.432961
-9.783211
-9.126057
-8.472943
-7.833731
-7.216571
-6.627911
-6.072569
-5.553888
-5.073911
-4.633581
-4.232937
-3.871300
-3.547448
-3.259763
-3.006361
-2.785203
-2.594182
-2.431195
-2.294198
-2.181248
-2.090533
-2.020397
-1.969348
-1.936071
-1.919431
-1.918471
-1.932410
-1.960644
-2.002734
-2.058408
-2.127549
-2.210196
-2.306536
-2.416898
-2.541753
-2.681707
-2.837498
-3.009991
-3.200173
-3.409145
-3.638114
-3.888382
-4.161323
-4.458364
-4.780951
-5.130510
-5.508384
-5.915765
-6.353602
-6.822485
-7.322501
-7.853064
-8.412717
-8.998905
-9.607732
-10.233708
-10.869523
-11.505857
-12.131292
-12.732356
-13.293756
-13.798850
-14.230364
-14.571353
-14.806348
-14.922571
-14.911077
-14.767657
-14.493356
-14.094519
-13.582340
-12.971992
-12.281460
-11.530249
-10.738129
-9.924045
-9.105273
-8.296854
-7.511291
-6.758472
-6.045775
-5.378274
-4.759035
-4.189421
-3.669417
-3.197923
-2.773025
-2.392222
-2.052626
-1.751123
-1.484496
-1.249528
-1.043077
-0.862127
-0.703828
-0.565518
-0.444735
-0.339223
-0.246927
-0.165988
-0.094732
-0.031655
0.024586
0.075193
0.121239
0.163682
0.203384
0.241117
0.277583
0.313422
0.349225
0.385544
0.422902
0.461803
0.502739
0.546201
0.592682
0.642693
0.696761
0.755444
0.819333
0.889065
0.965326
1.048861
1.140483
1.241081
1.351629
1.473197
1.606959
1.754204
1.916347
2.094939
2.291677
2.508410
2.747152
3.010078
3.299528
3.617998
3.968122
4.352646
4.774373
5.236095
5.740490
6.289976
6.886517
7.531367
8.224744
8.965420
9.750233
10.573529
11.426566
12.296923
13.168019
14.018864
14.824181
15.555078
16.180384
16.668688
16.990950
17.123419
17.050377
16.766207
16.276339
15.596863
14.752851
13.775762
12.700396
11.561953
10.393556
9.224480
8.079128
6.976663
5.931143
4.951995
4.044665
3.211328
2.451589
1.763116
1.142179
0.584109
0.083656
-0.364726
-0.766668
-1.127730
-1.453287
-1.748459
-2.018064
-2.266595
-2.498216
-2.716760
-2.925749
-3.128407
-3.327686
-3.526284
-3.726671
-3.931109
-4.141668
-4.360245
-4.588574
-4.828230
-5.080632
-5.347034
-5.628515
-5.925959
-6.240020
-6.571091
-6.919247
-7.284194
-7.665204
-8.061030
-8.469840
-8.889128
-9.315642
-9.745323
-10.173261
-10.593689
-11.000025
-11.384961
-11.740636
-12.058866
-12.331454
-12.550559
-12.709100
-12.801177
-12.822458
-12.770495
-12.644942
-12.447635
-12.182529
-11.855500
-11.474019
-11.046755
-10.583124
-10.092843
-9.585513
-9.070269
-8.555498
-8.048650
-7.556123
-7.083220
-6.634164
-6.212160
-5.819486
-5.457602
-5.127270
-4.828673
-4.561530
-4.325203
-4.118791
-3.941215
-3.791290
-3.667787
-3.569477
-3.495178
-3.443778
-3.414268
-3.405751
-3.417459
-3.448758
-3.499154
-3.568293
-3.655958
-3.762065
-3.886657
-4.029897
-4.192053
-4.373488
-4.574641
-4.796008
-5.038115
-5.301490
-5.586624
-5.893929
-6.223677
-6.575946
-6.950537
-7.346889
-7.763983
-8.200229
-8.653353
-9.120275
-9.597000
-10.078518
-10.558733
-11.030448
-11.485406
-11.914418
-12.307590
-12.654650
-12.945390
-13.170178
-13.320527
-13.389659
-13.373013
-13.268632
-13.077374
-12.802929
-12.451625
-12.032044
-11.554511
-11.030483
-10.471939
-9.890798
-9.298419
-8.705221
-8.120407
-7.551812
-7.005848
-6.487535
-6.000584
-5.547528
-5.129875
-4.748264
-4.402627
-4.092335
-3.816338
-3.573284
-3.361621
-3.179686
-3.025777
-2.898210
-2.795364
-2.715717
-2.657870
-2.620567
-2.602709
-2.603355
-2.621734
-2.657240
-2.709434
-2.778037
-2.862932
-2.964154
-3.081886
-3.216452
-3.368309
-3.538043
-3.726348
-3.934027
-4.161966
-4.411117
-4.682477
-4.977053
-5.295821
-5.639680
-6.009387
-6.405478
-6.828179
-7.277290
-7.752054
-8.251006
-8.771811
-9.311081
-9.864204
-10.425182
-10.986506
-11.539095
-12.072337
-12.574246
-13.031777
-13.431320
-13.759343
-14.003186
-14.151917
-14.197174
-14.133893
-13.960814
-13.680689
-13.300162
-12.829324
-12.281008
-11.669924
-11.011728
-10.322142
-9.616183
-8.907580
-8.208363
-7.528643
-6.876546
-6.258270
-5.678227
-5.139245
-4.642794
-4.189218
-3.777963
-3.407780
-3.076913
-2.783251
-2.524466
-2.298122
-2.101755
-1.932948
-1.789379
-1.668856
-1.569345
-1.488988
-1.426109
-1.379217
-1.347012
-1.328371
-1.322353
-1.328186
-1.345261
-1.373124
-1.411472
-1.460144
-1.519114
-1.588490
-1.668506
-1.759524
-1.862027
-1.976622
-2.104036
-2.245123
-2.400856
-2.572334
-2.760779
-2.967538
-3.194076
-3.441976
-3.712922
-4.008689
-4.331120
-4.682085
-5.063441
-5.476965
-5.924266
-6.406670
-6.925079
-7.479786
-8.070254
-8.694850
-9.350544
-10.032576
-10.734117
-11.445951
-12.156238
-12.850403
-13.511238
-14.119298
-14.653626
-15.092856
-15.416626
-15.607203
-15.651119
-15.540569
-15.274362
-14.858207
-14.304318
-13.630358
-12.857924
-12.010811
-11.113301
-10.188670
-9.258049
-8.339672
-7.448501
-6.596163
-5.791113
-5.038949
-4.342808
-3.703791
-3.121371
-2.593775
-2.118316
-1.691674
-1.310125
-0.969732
-0.666483
-0.396405
-0.155639
0.059503
0.252506
0.426626
0.584893
0.730102
0.864831
0.991450
1.112138
1.228906
1.343614
1.457993
1.573668
1.692177
1.814990
1.943530
2.079193
2.223358
2.377409
2.542746
2.720796
2.913024
3.120941
3.346106
3.590129
3.854664
4.141398
4.452036
4.788266
5.151723
5.543934
5.966237
6.419689
6.904943
7.422092
7.970491
8.548537
9.153432
9.780915
10.425002
11.077737
11.729017
12.366508
12.975729
13.540342
14.042715
14.464742
14.788921
14.999618
15.084351
15.034973
14.848538
14.527725
14.080730
13.520642
12.864396
12.131466
11.342482
10.517932
9.677087
8.837204
8.013029
7.216575
6.457119
5.741365
5.073710
4.456565
3.890696
3.375551
2.909564
2.490423
2.115299
1.781031
1.484285
1.221672
0.989836
0.785525
0.605641
0.447264
0.307679
0.184375
0.075053
-0.022385
-0.109842
-0.189044
-0.261548
-0.328765
-0.391971
-0.452327
-0.510894
-0.568648
-0.626496
-0.685290
-0.745841
-0.808934
-0.875335
-0.945810
-1.021130
-1.102087
-1.189501
-1.284235
-1.387200
-1.499369
-1.621787
-1.755578
-1.901961
-2.062253
-2.237883
-2.430398
-2.641471
-2.872905
-3.126635
-3.404725
-3.709362
-4.042834
-4.407505
-4.805768
-5.239987
-5.712397
-6.224989
-6.779346
-7.376429
-8.016314
-8.697860
-9.418327
-10.172931
-10.954373
-11.752381
-12.553320
-13.339964
-14.091542
-14.784177
-15.391802
-15.887622
-16.246048
-16.444946
-16.467897
-16.306097
-15.959557
-15.437322
-14.756677
-13.941472
-13.019882
-12.021988
-10.977527
-9.914081
-8.855807
-7.822743
-6.830583
-5.890831
-5.011193
-4.196100
-3.447278
-2.764313
-2.145153
-1.586563
-1.084491
-0.634374
-0.231377
0.129424
0.452906
0.743802
1.006635
1.245676
1.464923
1.668093
1.858627
2.039702
2.214245
2.384958
2.554340
2.724705
2.898214
3.076887
3.262631
3.457252
3.662472
3.879940
4.111235
4.357872
4.621291
4.902853
5.203814
5.525296
5.868252
6.233407
6.621195
7.031681
7.464457
7.918536
8.392225
8.882992
9.387325
9.900608
10.417008
10.929413
11.429420
11.907424
12.352798
12.754209
13.100061
13.379062
13.580859
13.696734
13.720249
13.647782
13.478887
13.216412
12.866374
12.437581
11.941065
11.389393
10.795932
10.174143
9.536964
8.896325
8.262797
7.645395
7.051495
6.486859
5.955733
5.460996
5.004335
4.586438
4.207171
3.865761
3.560949
3.291132
3.054479
2.849034
2.672791
2.523767
2.400043
2.299812
2.221398
2.163278
2.124098
2.102676
2.098006
2.109259
2.135782
2.177089
2.232865
2.302954
2.387358
2.486229
2.599867
2.728713
2.873347
3.034477
3.212939
3.409685
3.625777
3.862372
4.120708
4.402079
4.707811
5.039221
5.397567
5.783987
6.199416
6.644486
7.119402
7.623794
8.156538
8.715559
9.297610
9.898047
10.510606
11.127216
11.737885
12.330679
12.891876
13.406298
13.857871
14.230418
14.508633
14.679176
14.731777
14.660174
14.462785
14.142976
13.708891
13.172849
12.550414
11.859263
11.117998
10.345045
9.557736
8.771634
8.000095
7.254073
6.542105
5.870444
5.243278
4.663005
4.130529
3.645543
3.206800
2.812351
2.459754
2.146245
1.868879
1.624646
1.410555
1.223702
1.061314
0.920786
0.799696
0.695820
0.607132
0.531803
0.468193
0.414846
0.370472
0.333941
0.304268
0.280599
0.262200
0.248447
0.238811
0.232853
0.230212
0.230597
0.233779
0.239589
0.247909
0.258666
0.271834
0.287427
0.305497
0.326137
0.349473
0.375669
0.404927
0.437486
0.473627
0.513671
0.557986
0.606987
0.661141
0.720976
0.787077
0.860104
0.940787
1.029942
1.128477
1.237399
1.357827
1.490999
1.638288
1.801210
1.981437
2.180810
2.401346
2.645252
2.914927
3.212966
3.542153
3.905446
4.305944
4.746838
5.231333
5.762528
6.343262
6.975881
7.661942
8.401832
9.194270
10.035728
10.919747
11.836208
12.770619
13.703540
14.610305
15.461252
16.222664
16.858553
17.333330
17.615120
17.679308
17.511692
17.110563
16.487240
15.664907
14.676014
13.558771
12.353456
11.099105
9.830990
8.579037
7.367117
6.213039
5.129018
4.122420
3.196616
2.351825
1.585889
0.894943
0.273967
-0.282775
-0.781393
-1.228114
-1.629092
-1.990284
-2.317352
-2.615616
-2.890023
-3.145137
-3.385139
-3.613843
-3.834712
-4.050879
-4.265169
-4.480122
-4.698010
-4.920856
-5.150444
-5.388331
-5.635845
-5.894087
-6.163917
-6.445941
-6.740488
-7.047580
-7.366899
-7.697742
-8.038982
-8.389020
-8.745737
-9.106462
-9.467940
-9.826319
-10.177164
-10.515498
-10.835879
-11.132520
-11.399447
-11.630706
-11.820596
-11.963928
-12.056295
-12.094316
-12.075854
-12.000168
-11.868001
-11.681572
-11.444494
-11.161609
-10.838758
-10.482516
-10.099903
-9.698097
-9.284179
-8.864901
-8.446513
-8.034636
-7.634173
-7.249283
-6.883377
-6.539149
-6.218632
-5.923262
-5.653955
-5.411187
-5.195069
-5.005426
-4.841860
-4.703815
-4.590629
-4.501583
-4.435935
-4.392959
-4.371962
-4.372310
-4.393439
-4.434867
-4.496196
-4.577116
-4.677401
-4.796905
-4.935552
-5.093323
-5.270239
-5.466345
-5.681680
-5.916250
-6.169996
-6.442749
-6.734186
-7.043778
-7.370730
-7.713916
-8.071810
-8.442417
-8.823202
-9.211028
-9.602101
-9.991941
-10.375379
-10.746585
-11.099154
-11.426235
-11.720724
-11.975506
-12.183748
-12.339231
-12.436673
-12.472059
-12.442904
-12.348447
-12.189742
-11.969648
-11.692694
-11.364855
-10.993247
-10.585779
-10.150784
-9.696665
-9.231588
-8.763217
-8.298516
-7.843625
-7.403781
-6.983308
-6.585637
-6.213364
-5.868331
-5.551719
-5.264141
-5.005745
-4.776306
-4.575311
-4.402040
-4.255630
-4.135141
-4.039597
-3.968033
-3.919524
-3.893213
-3.888329
-3.904201
-3.940268
-3.996083
-4.071314
-4.165744
-4.279265
-4.411871
-4.563645
-4.734749
-4.925404
-5.135870
-5.366421
-5.617313
-5.888748
-6.180827
-6.493505
-6.826528
-7.179361
-7.551119
-7.940477
-8.345580
-8.763956
-9.192419
-9.626995
-10.062858
-10.494302
-10.914753
-11.316841
-11.692537
-12.033366
-12.330706
-12.576146
-12.761910
-12.881293
-12.929092
-12.901977
-12.798759
-12.620531
-12.370660
-12.054612
-11.679661
-11.254476
-10.788662
-10.292278
-9.775386
-9.247652
-8.718032
-8.194541
-7.684112
-7.192533
-6.724452
-6.283428
-5.872025
-5.491919
-5.144029
-4.828640
-4.545524
-4.294060
-4.073330
-3.882214
-3.719468
-3.583786
-3.473858
-3.388410
-3.326241
-3.286246
-3.267437
-3.268957
-3.290087
-3.330255
-3.389030
-3.466129
-3.561411
-3.674867
-3.806622
-3.956917
-4.126103
-4.314623
-4.522999
-4.751809
-5.001658
-5.273153
-5.566859
-5.883255
-6.222676
-6.585246
-6.970798
-7.378781
-7.808156
-8.257279
-8.723775
-9.204412
-9.694976
-10.190173
-10.683552
-11.167486
-11.633226
-12.071045
-12.470487
-12.820737
-13.111101
-13.331565
-13.473413
-13.529831
-13.496431
-13.371647
-13.156924
-12.856695
-12.478129
-12.030685
-11.525532
-10.974889
-10.391372
-9.787383
-9.174615
-8.563661
-7.963767
-7.382699
-6.826716
-6.300620
-5.807867
-5.350714
-4.930390
-4.547261
-4.201002
-3.890749
-3.615236
-3.372924
-3.162094
-2.980942
-2.827642
-2.700409
-2.597534
-2.517422
-2.458614
-2.419804
-2.399848
-2.397772
-2.412772
-2.444216
-2.491640
-2.554747
-2.633400
-2.727620
-2.837576
-2.963586
-3.106103
-3.265715
-3.443131
-3.639178
-3.854779
-4.090950
-4.348772
-4.629367
-4.933870
-5.263384
-5.618929
-6.001374
-6.411358
-6.849186
-7.314708
-7.807176
-8.325079
-8.865960
-9.426223
-10.000934
-10.583646
-11.166263
-11.738973
-12.290298
-12.807280
-13.275844
-13.681361
-14.009388
-14.246550
-14.381496
-14.405827
-14.314852
-14.108100
-13.789470
-13.367013
-12.852364
-12.259901
-11.605760
-10.906811
-10.179714
-9.440136
-8.702162
-7.977927
-7.277437
-6.608552
-5.977094
-5.387031
-4.840717
-4.339143
-3.882192
-3.468879
-3.097559
-2.766123
-2.472149
-2.213037
-1.986114
-1.788716
-1.618249
-1.472241
-1.348369
-1.244482
-1.158617
-1.089001
-1.034049
-0.992368
-0.962744
-0.944137
-0.935672
-0.936629
-0.946434
-0.964651
-0.990972
-1.025214
-1.067306
-1.117293
-1.175322
-1.241649
-1.316630
-1.400725
-1.494496
-1.598611
-1.713845
-1.841083
-1.981327
-2.135694
-2.305429
-2.491900
-2.696610
-2.921192
-3.167411
-3.437158
-3.732440
-4.055365
-4.408108
-4.792876
-5.211841
-5.667062
-6.160372
-6.693229
-7.266527
-7.880353
-8.533701
-9.224120
-9.947324
-10.696767
-11.463231
-12.234464
-12.994951
-13.725918
-14.405653
-15.010257
-15.514852
-15.895240
-16.129877
-16.201927
-16.101095
-15.824908
-15.379191
-14.777640
-14.040553
-13.192956
-12.262447
-11.277081
-10.263554
-9.245852
-8.244400
-7.275685
-6.352241
-5.482916
-4.673297
-3.926210
-3.242239
-2.620217
-2.057661
-1.551156
-1.096661
-0.689763
-0.325877
-0.000390
0.291224
0.553326
0.790066
1.005346
1.202811
1.385843
1.557569
1.720878
1.878433
2.032699
2.185958
2.340340
2.497839
2.660339
2.829633
3.007440
3.195425
3.395207
3.608375
3.836485
4.081070
4.343631
4.625623
4.928442
5.253391
5.601641
5.974176
6.371731
6.794695
7.243016
7.716072
8.212529
8.730183
9.265789
9.814895
10.371681
10.928845
11.477542
12.007414
12.506749
12.962783
13.362166
13.691596
13.938577
14.092258
14.144261
14.089393
13.926158
13.656990
13.288149
12.829312
12.292909
11.693280
11.045774
10.365882
9.668468
8.967188
8.274061
7.599248
6.950961
6.335511
5.757441
5.219716
4.723940
4.270587
3.859221
3.488699
3.157360
2.863176
2.603890
2.377125
2.180469
2.011547
1.868072
1.747884
1.648974
1.569507
1.507827
1.462464
1.432132
1.415731
1.412336
1.421196
1.441724
1.473489
1.516215
1.569769
1.634156
1.709518
1.796128
1.894387
2.004823
2.128089
2.264963
2.416348
2.583270
2.766882
2.968457
3.189387
3.431181
3.695450
3.983893
4.298278
4.640406
5.012071
5.414996
5.850751
6.320653
6.825626
7.366034
7.941470
8.550515
9.190451
9.856945
10.543730
11.242295
11.941641
12.628145
13.285628
13.895659
14.438191
14.892532
15.238641
15.458640
15.538395
15.468923
15.247415
14.877690
14.369980
13.740076
13.007991
12.196332
11.328644
10.427902
9.515318
8.609502
7.725997
6.877131
6.072101
5.317242
4.616379
3.971232
3.381814
2.846806
2.363897
1.930070
1.541841
1.195458
0.887049
0.612744
0.368756
0.151451
-0.042619
-0.216689
-0.373769
-0.516641
-0.647868
-0.769806
-0.884614
-0.994280
-1.100631
-1.205362
-1.310053
-1.416185
-1.525169
-1.638356
-1.757061
-1.882578
-2.016195
-2.159212
-2.312953
-2.478778
-2.658094
-2.852365
-3.063116
-3.291937
-3.540486
-3.810478
-4.103675
-4.421868
-4.766844
-5.140341
-5.543993
-5.979241
-6.447236
-6.948700
-7.483765
-8.051764
-8.651006
-9.278495
-9.929651
-10.598012
-11.274967
-11.949554
-12.608391
-13.235767
-13.814005
-14.324097
-14.746660
-15.063162
-15.257320
-15.316531
-15.233113
-15.005184
-14.636998
-14.138690
-13.525456
-12.816302
-12.032556
-11.196351
-10.329267
-9.451232
-8.579770
-7.729563
-6.912306
-6.136783
-5.409102
-4.733014
-4.110283
-3.541052
-3.024194
-2.557626
-2.138578
-1.763824
-1.429865
-1.133078
-0.869828
-0.636556
-0.429836
-0.246419
-0.083257
0.062483
0.193418
0.311949
0.420276
0.520406
0.614172
0.703251
0.789180
0.873378
0.957161
1.041763
1.128351
1.218048
1.311940
1.411101
1.516601
1.629525
1.750981
1.882121
2.024143
2.178310
2.345957
2.528501
2.727447
2.944394
3.181038
3.439171
3.720672
4.027494
4.361644
4.725145
5.119988
5.548062
6.011063
6.510364
7.046864
7.620788
8.231440
8.876918
9.553786
10.256716
10.978125
11.707849
12.432910
13.137442
13.802856
14.408346
14.931759
15.350862
15.644928
15.796499
15.793084
15.628538
15.303872
14.827336
14.213744
13.483161
12.659174
11.767022
10.831834
9.877170
8.923969
7.989915
7.089180
6.232471
5.427281
4.678273
3.987718
3.355944
2.781759
2.262827
1.796001
1.377588
1.003574
0.669793
0.372064
0.106287
-0.131489
-0.345018
-0.537830
-0.713218
-0.874234
-1.023700
-1.164213
-1.298169
-1.427778
-1.555084
-1.681992
-1.810285
-1.941649
-2.077691
-2.219960
-2.369966
-2.529197
-2.699132
-2.881257
-3.077070
-3.288098
-3.515889
-3.762022
-4.028098
-4.315725
-4.626501
-4.961985
-5.323650
-5.712831
-6.130645
-6.577897
-7.054960
-7.561628
-8.096942
-8.658991
-9.244689
-9.849546
-10.467439
-11.090414
-11.708557
-12.309965
-12.880872
-13.405974
-13.868980
-14.253395
-14.543509
-14.725520
-14.788655
-14.726170
-14.536057
-14.221366
-13.790048
-13.254379
-12.630022
-11.934866
-11.187815
-10.407649
-9.612073
-8.817006
-8.036130
-7.280676
-6.559407
-5.878748
-5.243008
-4.654664
-4.114658
-3.622696
-3.177515
-2.777138
-2.419078
-2.100520
-1.818461
-1.569832
-1.351581
-1.160741
-0.994483
-0.850140
-0.725236
-0.617491
-0.524825
-0.445358
-0.377398
-0.319437
-0.270135
-0.228310
-0.192921
-0.163061
-0.137936
-0.116860
-0.099240
-0.084563
-0.072393
-0.062353
-0.054124
-0.047437
-0.042062
-0.037806
-0.034509
-0.032037
-0.030279
-0.029146
-0.028562
-0.028472
-0.028831
-0.029603
-0.030768
-0.032309
-0.034221
-0.036505
-0.039168
-0.042226
-0.045699
-0.049615
-0.054005
-0.058911
-0.064378
-0.070461
-0.077220
-0.084725
-0.093054
-0.102296
-0.112550
-0.123928
-0.136553
-0.150565
-0.166120
-0.183393
-0.202577
-0.223891
-0.247577
-0.273908
-0.303188
-0.335755
-0.371989
-0.412314
-0.457204
-0.507188
-0.562859
-0.624878
-0.693985
-0.771006
-0.856863
-0.952588
-1.059330
-1.178374
-1.311149
-1.459250
-1.624448
-1.808711
-2.014220
-2.243385
-2.498861
-2.783560
-3.100657
-3.453589
-3.846044
-4.281924
-4.765290
-5.300265
-5.890887
-6.540898
-7.253441
-8.030650
-8.873101
-9.779119
-10.743925
-11.758641
-12.809233
-13.875496
-14.930315
-15.939457
-16.862265
-17.653538
-18.266771
-18.658590
-18.793848
-18.650436
-18.222746
-17.522888
-16.579329
-15.433252
-14.133560
-12.731572
-11.276406
-9.811618
-8.373252
-6.989172
-5.679328
-4.456633
-3.328106
-2.296097
-1.359419
-0.514344
0.244581
0.923887
1.530687
2.072306
2.556019
2.988863
3.377518
3.728229
4.046765
4.338403
4.607925
4.859632
5.097363
5.324517
5.544076
5.758633
5.970412
6.181290
6.392814
6.606218
6.822429
7.042081
7.265514
7.492780
7.723640
7.957565
8.193734
8.431034
8.668065
8.903143
9.134318
9.359394
9.575957
9.781422
9.973080
10.148169
10.303943
10.437758
10.547164
10.629992
10.684443
10.709173
10.703353
10.666722
10.599616
10.502967
10.378284
10.227609
10.053446
9.858686
9.646515
9.420307
9.183535
8.939673
8.692118
8.444107
8.198671
7.958588
7.726347
7.504145
7.293872
7.097122
6.915208
6.749179
6.599846
6.467807
6.353475
6.257105
6.178818
6.118629
6.076465
6.052184
6.045593
6.056458
6.084514
6.129474
6.191029
6.268849
6.362581
6.471840
6.596205
6.735204
6.888303
7.054887
7.234243
7.425539
7.627803
7.839904
8.060524
8.288145
8.521025
8.757189
8.994421
9.230266
9.462037
9.686843
9.901623
10.103193
10.288320
10.453790
10.596508
10.713594
10.802485
10.861039
10.887622
10.881193
10.841359
10.768408
10.663311
10.527701
10.363817
10.174429
9.962740
9.732279
9.486787
9.230102
8.966050
8.698353
8.430547
8.165915
7.907448
7.657806
7.419309
7.193935
6.983330
6.788826
6.611468
6.452040
6.311100
6.189009
6.085962
6.002020
5.937136
5.891179
5.863955
5.855223
5.864714
5.892135
5.937181
5.999535
6.078872
6.174852
6.287119
6.415286
6.558926
6.717557
6.890626
7.077482
7.277361
7.489357
7.712396
7.945215
8.186331
8.434019
8.686297
8.940908
9.195315
9.446707
9.692015
9.927949
10.151045
10.357730
10.544410
10.707566
10.843873
10.950314
11.024299
11.063786
11.067370
11.034373
10.964880
10.859760
10.720645
10.549877
10.350425
10.125772
9.879795
9.616631
9.340539
9.055779
8.766495
8.476622
8.189810
7.909371
7.638241
7.378966
7.133703
6.904230
6.691970
6.498023
6.323195
6.168041
6.032900
5.917931
5.823149
5.748453
5.693657
5.658517
5.642744
5.646026
5.668039
5.708457
5.766954
5.843209
5.936901
6.047704
6.175282
6.319271
6.479268
6.654812
6.845360
7.050265
7.268749
7.499871
7.742502
7.995288
8.256624
8.524625
8.797102
9.071548
9.345130
9.614697
9.876803
10.127746
10.363628
10.580445
10.774182
10.940942
11.077073
11.179321
11.244964
11.271943
11.258975
11.205627
11.112365
10.980544
10.812379
10.610851
10.379605
10.122799
9.844956
9.550805
9.245125
8.932608
8.617737
8.304692
7.997277
7.698872
7.412411
7.140377
6.884814
6.647354
6.429247
6.231407
6.054448
5.898737
5.764430
5.651516
5.559855
5.489211
5.439280
5.409718
5.400158
5.410231
5.439571
5.487827
5.554669
5.639783
5.742871
5.863642
6.001802
6.157043
6.329021
6.517335
6.721508
6.940952
7.174941
7.422578
7.682755
7.954120
8.235039
8.523559
8.817383
9.113843
9.409890
9.702096
9.986675
10.259529
10.516309
10.752514
10.963610
11.145169
11.293037
11.403496
11.473439
11.500525
11.483311
11.421343
11.315209
11.166534
10.977924
10.752865
10.495579
10.210856
9.903867
9.579970
9.244540
8.902800
8.559690
8.219768
7.887124
7.565346
7.257498
6.966123
6.693267
6.440514
6.209033
5.999623
5.812772
5.648705
5.507436
5.388812
5.292557
5.218312
5.165660
5.134160
5.123365
5.132842
5.162179
5.210998
5.278959
5.365757
5.471123
5.594811
5.736592
5.896237
6.073501
6.268097
6.479677
6.707791
6.951866
7.211156
7.484711
7.771327
8.069506
8.377406
8.692804
9.013062
9.335096
9.655369
9.969896
10.274278
10.563761
10.833326
11.077816
11.292090
11.471208
11.610629
11.706424
11.755472
11.755639
11.705910
11.606478
11.458761
11.265361
11.029954
10.757135
10.452219
10.121013
9.769591
9.404077
9.030439
8.654335
8.280969
7.915009
7.560528
7.220984
6.899225
6.597514
6.317577
6.060654
5.827562
5.618758
5.434402
5.274414
5.138531
5.026360
4.937412
4.871152
4.827019
4.804461
4.802948
4.821991
4.861153
4.920053
4.998368
5.095833
5.212236
5.347405
5.501202
5.673499
5.864163
6.073030
6.299876
6.544380
6.806093
7.084386
7.378409
7.687036
8.008812
8.341898
8.684017
9.032408
9.383785
9.734320
10.079635
10.414835
10.734569
11.033126
11.304582
11.542981
11.742558
11.897980
12.004608
12.058743
12.057851
12.000728
11.887609
11.720194
11.501581
11.236141
10.929305
10.587316
10.216950
9.825244
9.419216
9.005645
8.590871
8.180656
7.780092
7.393541
7.024634
6.676283
6.350732
6.049613
5.774021
5.524588
5.301561
5.104878
4.934234
4.789144
4.669003
4.573127
4.500803
4.451314
4.423973
4.418137
4.433230
4.468752
4.524282
4.599485
4.694108
4.807976
4.940983
5.093084
5.264275
5.454576
5.664010
5.892570
6.140188
6.406700
6.691797
6.994976
7.315481
7.652245
8.003820
8.368312
8.743307
9.125814
9.512211
9.898204
10.278830
10.648473
11.000937
11.329569
11.627427
11.887515
12.103057
12.267810
12.376390
12.424585
12.409632
12.330415
12.187587
11.983569
11.722457
11.409811
11.052383
10.657780
10.234109
9.789631
9.332442
8.870209
8.409959
7.957939
7.519530
7.099220
6.700614
6.326485
5.978845
5.659033
5.367809
5.105449
4.871839
4.666560
4.488971
4.338271
4.213566
4.113918
4.038384
3.986056
3.956081
3.947690
3.960204
3.993051
4.045769
4.118006
4.209526
4.320195
4.449981
4.598942
4.767210
4.954978
5.162474
5.389944
5.637612
5.905651
6.194135
6.502995
6.831954
7.180464
7.547631
7.932131
8.332126
8.745172
9.168133
9.597104
10.027353
10.453293
10.868492
11.265748
11.637216
11.974616
12.269521
12.513700
12.699527
12.820409
12.871196
12.848543
12.751184
12.580064
12.338346
12.031250
11.665776
11.250315
10.794203
10.307261
9.799343
9.279959
8.757949
8.241260
7.736795
7.250351
6.786607
6.349177
5.940691
5.562907
5.216822
4.902803
4.620703
4.369973
4.149766
3.959026
3.796563
3.661121
3.551434
3.466263
3.404440
3.364884
3.346630
3.348838
3.370803
3.411959
3.471886
3.550303
3.647066
3.762167
3.895721
4.047960
4.219219
4.409921
4.620561
4.851682
5.103849
5.377616
5.673485
5.991858
6.332981
6.696867
7.083228
7.491369
7.920090
8.367570
8.831244
9.307683
9.792479
10.280153
10.764103
11.236595
11.688844
12.111175
12.493292
12.824668
13.095016
13.294857
13.416106
13.452641
13.400786
13.259648
13.031257
12.720495
12.334816
11.883787
11.378511
10.830992
10.253504
9.658031
9.055800
8.456931
7.870214
7.302999
6.761178
6.249252
5.770433
5.326796
4.919437
4.548640
4.214036
3.914752
3.649539
3.416893
3.215151
3.042571
2.897399
2.777926
2.682521
2.609670
2.557993
2.526261
2.513406
2.518528
2.540894
2.579941
2.635271
2.706651
2.794004
2.897409
3.017090
3.153413
3.306878
3.478110
3.667851
3.876945
4.106324
4.356991
4.629993
4.926393
5.247225
5.593451
5.965894
6.365162
6.791551
7.244932
7.724620
8.229213
8.756425
9.302901
9.864034
10.433790
11.004579
11.567183
12.110783
12.623116
13.090796
13.499811
13.836195
14.086843
14.240407
14.288183
14.224870
14.049106
13.763691
13.375462
12.894828
12.335035
11.711258
11.039628
10.336316
9.616743
8.894965
8.183266
7.491932
6.829194
6.201291
5.612628
5.065988
4.562766
4.103216
3.686679
3.311799
2.976709
2.679193
2.416823
2.187062
1.987360
1.815216
1.668228
1.544133
1.440830
1.356396
1.289095
1.237377
1.199884
1.175438
1.163038
1.161852
1.171211
1.190597
1.219639
1.258102
1.305884
1.363009
1.429623
1.505992
1.592497
1.689636
1.798021
1.918382
2.051566
2.198540
2.360393
2.538338
2.733715
2.947987
3.182743
3.439690
3.720642
4.027507
4.362258
4.726900
5.123413
5.553683
6.019408
6.521966
7.062258
7.640500
8.255978
8.906750
9.589311
10.298224
11.025757
11.761539
12.492330
13.201940
13.871418
14.479567
15.003847
15.421692
15.712135
15.857618
15.845720
15.670547
15.333528
14.843447
14.215722
13.471020
12.633470
11.728751
10.782309
9.817889
8.856500
7.915793
7.009840
6.149197
5.341179
4.590263
3.898536
3.266154
2.691766
2.172899
1.706285
1.288129
0.914331
0.580656
0.282864
0.016806
-0.221509
-0.435868
-0.629827
-0.806705
-0.969574
-1.121276
-1.264427
-1.401443
-1.534550
-1.665817
-1.797167
-1.930407
-2.067247
-2.209320
-2.358202
-2.515431
-2.682522
-2.860982
-3.052321
-3.258064
-3.479750
-3.718941
-3.977214
-4.256153
-4.557333
-4.882290
-5.232489
-5.609267
-6.013770
-6.446861
-6.909016
-7.400187
-7.919642
-8.465784
-9.035940
-9.626142
-10.230908
-10.843045
-11.453499
-12.051295
-12.623619
-13.156056
-13.633054
-14.038598
-14.357105
-14.574458
-14.679093
-14.663013
-14.522579
-14.258950
-13.878115
-13.390478
-12.810082
-12.153569
-11.439018
-10.684820
-9.908679
-9.126838
-8.353537
-7.600720
-6.877941
-6.192425
-5.549257
-4.951623
-4.401098
-3.897928
-3.441309
-3.029635
-2.660716
-2.331967
-2.040560
-1.783551
-1.557975
-1.360925
-1.189604
-1.041364
-0.913733
-0.804431
-0.711371
-0.632669
-0.566630
-0.511746
-0.466684
-0.430276
-0.401505
-0.379496
-0.363499
-0.352883
-0.347122
-0.345785
-0.348529
-0.355092
-0.365281
-0.378971
-0.396100
-0.416660
-0.440702
-0.468326
-0.499686
-0.534983
-0.574472
-0.618460
-0.667306
-0.721428
-0.781301
-0.847468
-0.920537
-1.001194
-1.090202
-1.188416
-1.296786
-1.416366
-1.548324
-1.693955
-1.854686
-2.032089
-2.227892
-2.443986
-2.682435
-2.945479
-3.235534
-3.555189
-3.907184
-4.294387
-4.719743
-5.186203
-5.696622
-6.253608
-6.859324
-7.515224
-8.221709
-8.977703
-9.780127
-10.623310
-11.498343
-12.392438
-13.288392
-14.164297
-14.993651
-15.746060
-16.388659
-16.888308
-17.214420
-17.342117
-17.255169
-16.948204
-16.427650
-15.711224
-14.826028
-13.805675
-12.686996
-11.506904
-10.299803
-9.095802
-7.919722
-6.790803
-5.722929
-4.725184
-3.802572
-2.956790
-2.186961
-1.490296
-0.862651
-0.298989
0.206259
0.658911
1.064827
1.429753
1.759219
2.058469
2.332419
2.585638
2.822345
3.046412
3.261386
3.470499
3.676697
3.882659
4.090820
4.303390
4.522368
4.749562
4.986588
5.234878
5.495677
5.770030
6.058764
6.362466
6.681449
7.015706
7.364866
7.728133
8.104226
8.491311
8.886939
9.287987
9.690612
10.090226
10.481505
10.858434
11.214400
11.542354
11.835012
12.085136
12.285842
12.430948
12.515329
12.535233
12.488549
12.374987
12.196142
11.955453
11.658031
11.310403
10.920177
10.495666
10.045512
9.578324
9.102368
8.625319
8.154078
7.694651
7.252107
6.830564
6.433238
6.062505
5.719992
5.406677
5.122990
4.868913
4.644077
4.447849
4.279404
4.137800
4.022028
3.931066
3.863913
3.819622
3.797323
3.796243
3.815717
3.855193
3.914243
3.992558
4.089946
4.206330
4.341736
4.496287
4.670182
4.863686
5.077105
5.310759
5.564956
5.839949
6.135895
6.452801
6.790466
7.148407
7.525784
7.921309
8.333153
8.758848
9.195198
9.638186
10.082911
10.523551
10.953377
11.364816
11.749593
12.098952
12.403961
12.655890
12.846652
12.969263
13.018300
12.990285
12.883978
12.700521
12.443425
12.118391
11.732991
11.296243
10.818118
10.309037
9.779398
9.239160
8.697521
8.162683
7.641710
7.140472
6.663650
6.214797
5.796445
5.410213
5.056947
4.736848
4.449600
4.194491
3.970515
3.776467
3.611020
3.472796
3.360416
3.272542
3.207919
3.165390
3.143925
3.142627
3.160746
3.197678
3.252972
3.326325
3.417581
3.526725
3.653878
3.799285
3.963309
4.146413
4.349153
4.572147
4.816062
5.081582
5.369370
5.680028
6.014043
6.371724
6.753125
7.157955
7.585476
8.034387
8.502691
8.987568
9.485231
9.990812
10.498257
11.000271
11.488335
11.952797
12.383086
12.768035
13.096331
13.357080
13.540441
13.638285
13.644800
13.556991
13.374975
13.102067
12.744604
12.311556
11.813952
11.264211
10.675421
10.060678
9.432500
8.802379
8.180460
7.575360
6.994106
6.442167
5.923551
5.440957
4.995944
4.589114
4.220292
3.888690
3.593063
3.331841
3.103242
2.905367
2.736278
2.594060
2.476870
2.382972
2.310766
2.258800
2.225792
2.210628
2.212371
2.230257
2.263694
2.312263
2.375707
2.453931
2.546993
2.655103
2.778618
2.918029
3.073966
3.247182
3.438552
3.649058
3.879781
4.131881
4.406577
4.705122
5.028762
5.378690
5.755989
6.161551
6.595983
7.059492
7.551741
8.071686
8.617390
9.185812
9.772595
10.371856
10.976002
11.575613
12.159421
12.714420
13.226163
13.679265
14.058114
14.347778
14.535030
14.609387
14.564049
14.396585
14.109268
13.709004
13.206840
12.617145
11.956569
11.242921
10.494095
9.727147
8.957593
8.198932
7.462398
6.756904
6.089130
5.463706
4.883468
4.349726
3.862546
3.421011
3.023460
2.667692
2.351150
2.071058
1.824543
1.608728
1.420798
1.258058
1.117960
0.998135
0.896404
0.810782
0.739479
0.680899
0.633625
0.596420
0.568205
0.548056
0.535191
0.528955
0.528813
0.534343
0.545221
0.561216
0.582187
0.608072
0.638887
0.674722
0.715736
0.762161
0.814298
0.872517
0.937262
1.009050
1.088479
1.176226
1.273060
1.379841
1.497531
1.627199
1.770033
1.927342
2.100572
2.291308
2.501283
2.732386
2.986663
3.266315
3.573694
3.911285
4.281681
4.687538
5.131513
5.616169
6.143852
6.716513
7.335483
8.001181
8.712751
9.467625
10.261010
11.085347
11.929754
12.779548
13.615936
14.416029
15.153302
15.798643
16.322042
16.694876
16.892548
16.897150
16.699663
16.301254
15.713392
14.956750
14.059077
13.052491
11.970650
10.846215
9.708904
8.584210
7.492789
6.450372
5.468073
4.552919
3.708500
2.935632
2.232986
1.597642
1.025563
0.511980
0.051697
-0.360666
-0.730505
-1.063095
-1.363506
-1.636544
-1.886718
-2.118225
-2.334947
-2.540464
-2.738065
-2.930772
-3.121357
-3.312370
-3.506158
-3.704889
-3.910568
-4.125051
-4.350061
-4.587191
-4.837902
-5.103523
-5.385238
-5.684061
-6.000808
-6.336062
-6.690115
-7.062915
-7.453987
-7.862354
-8.286448
-8.724010
-9.171998
-9.626502
-10.082672
-10.534681
-10.975736
-11.398138
-11.793436
-12.152644
-12.466563
-12.726175
-12.923103
-13.050097
-13.101512
-13.073724
-12.965429
-12.777807
-12.514501
-12.181431
-11.786462
-11.338950
-10.849227
-10.328074
-9.786220
-9.233923
-8.680628
-8.134727
-7.603425
-7.092674
-6.607197
-6.150554
-5.725245
-5.332841
-4.974120
-4.649205
-4.357697
-4.098797
-3.871414
-3.674261
-3.505932
-3.364975
-3.249944
-3.159440
-3.092149
-3.046868
-3.022519
-3.018166
-3.033022
-3.066453
-3.117983
-3.187285
-3.274186
-3.378659
-3.500815
-3.640899
-3.799278
-3.976431
-4.172933
-4.389440
-4.626668
-4.885367
-5.166288
-5.470146
-5.797569
-6.149039
-6.524825
-6.924890
-7.348797
-7.795592
-8.263675
-8.750661
-9.253233
-9.767007
-10.286404
-10.804563
-11.313313
-11.803218
-12.263732
-12.683477
-13.050653
-13.353579
-13.581331
-13.724444
-13.775595
-13.730193
-13.586812
-13.347385
-13.017147
-12.604315
-12.119556
-11.575305
-10.985014
-10.362416
-9.720864
-9.072792
-8.429325
-7.800034
-7.192827
-6.613952
-6.068075
-5.558431
-5.086994
-4.654671
-4.261492
-3.906792
-3.589380
-3.307678
-3.059855
-2.843929
-2.657852
-2.499584
-2.367141
-2.258641
-2.172334
-2.106618
-2.060060
-2.031399
-2.019551
-2.023612
-2.042851
-2.076713
-2.124808
-2.186912
-2.262956
-2.353028
-2.457361
-2.576334
-2.710463
-2.860399
-3.026924
-3.210942
-3.413473
-3.635644
-3.878678
-4.143872
-4.432580
-4.746181
-5.086038
-5.453444
-5.849557
-6.275316
-6.731325
-7.217731
-7.734059
-8.279027
-8.850334
-9.444432
-10.056287
-10.679154
-11.304395
-11.921365
-12.517435
-13.078175
-13.587745
-14.029531
-14.387016
-14.644826
-14.789885
-14.812531
-14.707449
-14.474266
-14.117725
-13.647381
-13.076877
-12.422905
-11.703999
-10.939307
-10.147505
-9.345900
-8.549810
-7.772194
-7.023502
-6.311725
-5.642560
-5.019662
-4.444943
-3.918872
-3.440768
-3.009068
-2.621566
-2.275610
-1.968274
-1.696489
-1.457149
-1.247197
-1.063679
-0.903791
-0.764907
-0.644591
-0.540609
-0.450928
-0.373710
-0.307307
-0.250247
-0.201223
-0.159079
-0.122797
-0.091483
-0.064355
-0.040728
-0.020007
-0.001668
0.014741
0.029620
0.043318
0.056142
0.068366
0.080235
0.091971
0.103779
0.115847
0.128358
0.141484
0.155397
0.170271
0.186280
0.203607
0.222444
0.242994
0.265477
0.290129
0.317210
0.347002
0.379816
0.415995
0.455919
0.500008
0.548728
0.602596
0.662186
0.728137
0.801160
0.882043
0.971664
1.071000
1.181133
1.303270
1.438746
1.589042
1.755801
1.940834
2.146141
2.373919
2.626577
2.906740
3.217252
3.561172
3.941756
4.362420
4.826685
5.338086
5.900034
6.515630
7.187399
7.916936
8.704445
9.548161
10.443649
11.383011
12.354023
13.339347
14.315925
15.254800
16.121607
16.877964
17.483908
17.901289
18.097797
18.050949
17.751266
17.203886
16.428205
15.455623
14.325881
13.082815
11.770281
10.428871
9.093697
7.793245
6.549145
5.376567
4.285017
3.279292
2.360463
1.526782
0.774465
0.098342
-0.507618
-1.049914
-1.535206
-1.970101
-2.360996
-2.713978
-3.034755
-3.328626
-3.600466
-3.854723
-4.095432
-4.326233
-4.550388
-4.770808
-4.990073
-5.210450
-5.433912
-5.662150
-5.896583
-6.138363
-6.388369
-6.647207
-6.915193
-7.192341
-7.478343
-7.772538
-8.073895
-8.380986
-8.691957
-9.004520
-9.315935
-9.623022
-9.922182
-10.209439
-10.480508
-10.730890
-10.955997
-11.151297
-11.312479
-11.435640
-11.517460
-11.555374
-11.547721
-11.493850
-11.394182
-11.250222
-11.064510
-10.840521
-10.582520
-10.295397
-9.984459
-9.655242
-9.313316
-8.964117
-8.612799
-8.264121
-7.922369
-7.591301
-7.274134
-6.973536
-6.691656
-6.430159
-6.190269
-5.972826
-5.778340
-5.607044
-5.458948
-5.333887
-5.231568
-5.151607
-5.093563
-5.056970
-5.041354
-5.046258
-5.071249
-5.115935
-5.179963
-5.263022
-5.364843
-5.485189
-5.623847
-5.780613
-5.955277
-6.147599
-6.357282
-6.583949
-6.827102
-7.086087
-7.360056
-7.647917
-7.948289
-8.259455
-8.579318
-8.905357
-9.234598
-9.563591
-9.888412
-10.204680
-10.507613
-10.792104
-11.052841
-11.284459
-11.481722
-11.639728
-11.754130
-11.821354
-11.838792
-11.804969
-11.719646
-11.583872
-11.399951
-11.171362
-10.902599
-10.598976
-10.266397
-9.911108
-9.539472
-9.157743
-8.771889
-8.387434
-8.009362
-7.642044
-7.289206
-6.953935
-6.638696
-6.345382
-6.075364
-5.829557
-5.608487
-5.412355
-5.241103
-5.094470
-4.972048
-4.873328
-4.797740
-4.744689
-4.713581
-4.703847
-4.714961
-4.746447
-4.797894
-4.868955
-4.959348
-5.068851
-5.197297
-5.344558
-5.510536
-5.695140
-5.898265
-6.119762
-6.359410
-6.616877
-6.891675
-7.183117
-7.490266
-7.811873
-8.146327
-8.491590
-8.845145
-9.203952
-9.564404
-9.922319
-10.272942
-10.610989
-10.930730
-11.226107
-11.490905
-11.718966
-11.904432
-12.042016
-12.127274
-12.156858
-12.128737
-12.042337
-11.898624
-11.700083
-11.450615
-11.155355
-10.820431
-10.452671
-10.059315
-9.647714
-9.225069
-8.798208
-8.373408
-7.956275
-7.551668
-7.163673
-6.795613
-6.450081
-6.129003
-5.833709
-5.565012
-5.323290
-5.108566
-4.920583
-4.758875
-4.622825
-4.511721
-4.424801
-4.361294
-4.320446
-4.301549
-4.303957
-4.327104
-4.370505
-4.433770
-4.516598
-4.618777
-4.740178
-4.880745
-5.040483
-5.219442
-5.417694
-5.635311
-5.872334
-6.128738
-6.404394
-6.699017
-7.012113
-7.342924
-7.690354
-8.052906
-8.428598
-8.814902
-9.208670
-9.606077
-10.002591
-10.392962
-10.771254
-11.130921
-11.464950
-11.766041
-12.026871
-12.240391
-12.400167
-12.500726
-12.537889
-12.509058
-12.413411
-12.252012
-12.027784
-11.745384
-11.410961
-11.031843
-10.616169
-10.172509
-9.709499
-9.235513
-8.758395
-8.285265
-7.822376
-7.375051
-6.947663
-6.543670
-6.165668
-5.815484
-5.494264
-5.202581
-4.940533
-4.707841
-4.503940
-4.328052
-4.179265
-4.056585
-3.958993
-3.885479
-3.835081
-3.806909
-3.800161
-3.814144
-3.848276
-3.902093
-3.975255
-4.067540
-4.178836
-4.309145
-4.458562
-4.627265
-4.815502
-5.023567
-5.251778
-5.500444
-5.769835
-6.060132
-6.371385
-6.703450
-7.055920
-7.428051
-7.818679
-8.226122
-8.648087
-9.081573
-9.522785
-9.967059
-10.408820
-10.841577
-11.257977
-11.649920
-12.008769
-12.325619
-12.591667
-12.798635
-12.939229
-13.007593
-12.999726
-12.913795
-12.750317
-12.512195
-12.204576
-11.834571
-11.410847
-10.943155
-10.441828
-9.917288
-9.379625
-8.838246
-8.301615
-7.777090
-7.270845
-6.787862
-6.331979
-5.905981
-5.511713
-5.150214
-4.821843
-4.526412
-4.263307
-4.031591
-3.830110
-3.657567
-3.512594
-3.393813
-3.299876
-3.229506
-3.181522
-3.154864
-3.148600
-3.161945
-3.194258
-3.245051
-3.313983
-3.400862
-3.505637
-3.628397
-3.769353
-3.928841
-4.107297
-4.305254
-4.523312
-4.762127
-5.022377
-5.304728
-5.609796
-5.938096
-6.289978
-6.665558
-7.064630
-7.486563
-7.930194
-8.393697
-8.874450
-9.368906
-9.872458
-10.379336
-10.882550
-11.373870
-11.843912
-12.282316
-12.678043
-13.019799
-13.296569
-13.498240
-13.616254
-13.644236
-13.578513
-13.418470
-13.166678
-12.828785
-12.413169
-11.930410
-11.392633
-10.812799
-10.204024
-9.578978
-8.949397
-8.325741
-7.716977
-7.130496
-6.572114
-6.046169
-5.555651
-5.102373
-4.687149
-4.309976
-3.970203
-3.666687
-3.397932
-3.162201
-2.957624
-2.782273
-2.634230
-2.511636
-2.412734
-2.335894
-2.279635
-2.242639
-2.223756
-2.222011
-2.236604
-2.266908
-2.312467
-2.372989
-2.448346
-2.538564
-2.643821
-2.764443
-2.900895
-3.053775
-3.223812
-3.411854
-3.618861
-3.845891
-4.094085
-4.364650
-4.658825
-4.977855
-5.322937
-5.695170
-6.095474
-6.524504
-6.982533
-7.469319
-7.983943
-8.524626
-9.088524
-9.671519
-10.268003
-10.870694
-11.470508
-12.056510
-12.616012
-13.134829
-13.597745
-13.989190
-14.294109
-14.498970
-14.592803
-14.568161
-14.421851
-14.155336
-13.774728
-13.290373
-12.716084
-12.068133
-11.364141
-10.621992
-9.858883
-9.090583
-8.330923
-7.591510
-6.881636
-6.208344
-5.576602
-4.989541
-4.448721
-3.954418
-3.505880
-3.101571
-2.739388
-2.416837
-2.131185
-1.879583
-1.659159
-1.467099
-1.300691
-1.157372
-1.034751
-0.930624
-0.842980
-0.770006
-0.710080
-0.661765
-0.623799
-0.595088
-0.574690
-0.561809
-0.555780
-0.556060
-0.562218
-0.573928
-0.590959
-0.613170
-0.640503
-0.672980
-0.710700
-0.753834
-0.802626
-0.857395
-0.918528
-0.986493
-1.061831
-1.145166
-1.237208
-1.338758
-1.450714
-1.574079
-1.709967
-1.859612
-2.024377
-2.205757
-2.405396
-2.625083
-2.866765
-3.132540
-3.424662
-3.745520
-4.097626
-4.483577
-4.906001
-5.367484
-5.870460
-6.417067
-7.008945
-7.646991
-8.331029
-9.059422
-9.828607
-10.632570
-11.462306
-12.305292
-13.145098
-13.961209
-14.729240
-15.421648
-16.009060
-16.462217
-16.754416
-16.864159
-16.777609
-16.490383
-16.008322
-15.347047
-14.530391
-13.587998
-12.552567
-11.457150
-10.332908
-9.207473
-8.103987
-7.040739
-6.031263
-5.084750
-4.206627
-3.399211
-2.662353
-1.994023
-1.390827
-0.848434
-0.361925
0.073937
0.464497
0.815055
1.130755
1.416512
1.676965
1.916452
2.139003
2.348339
2.547889
2.740804
2.929980
3.118078
3.307550
3.500659
3.699501
3.906021
4.122028
4.349206
4.589116
4.843197
5.112761
5.398976
5.702843
6.025163
6.366498
6.727116
7.106924
7.505393
7.921471
8.353489
8.799059
9.254974
9.717123
10.180416
10.638749
11.085021
11.511209
11.908525
12.267672
12.579173
12.833804
13.023075
13.139741
13.178295
13.135381
13.010088
12.804089
12.521584
12.169082
11.755018
11.289268
10.782603
10.246141
9.690847
9.127102
8.564380
8.011023
7.474116
6.959453
6.471562
6.013797
5.588447
5.196877
4.839674
4.516785
4.227653
3.971342
3.746641
3.552165
3.386427
3.247908
3.135108
3.046588
2.981004
2.937128
2.913870
2.910285
2.925582
2.959128
3.010449
3.079226
3.165296
3.268643
3.389395
3.527815
3.684291
3.859329
4.053536
4.267607
4.502305
4.758434
5.036815
5.338243
5.663442
6.013011
6.387353
6.786589
7.210464
7.658227
8.128505
8.619158
9.127125
9.648277
10.177279
10.707473
11.230836
11.737988
12.218322
12.660251
13.051599
13.380134
13.634218
13.803532
13.879810
13.857505
13.734284
13.511311
13.193241
12.787950
12.306013
11.760016
11.163767
10.531510
9.877209
9.213955
8.553527
7.906110
7.280161
6.682392
6.117847
5.590054
5.101194
4.652315
4.243522
3.874179
3.543077
3.248595
2.988830
2.761713
2.565097
2.396834
2.254833
2.137098
2.041767
1.967131
1.911645
1.873946
1.852846
1.847340
1.856600
1.879973
1.916975
1.967287
2.030747
2.107348
2.197232
2.300683
2.418128
2.550128
2.697379
2.860704
3.041054
3.239497
3.457213
3.695487
3.955690
4.239264
4.547692
4.882467
5.245040
5.636761
6.058796
6.512029
6.996928
7.513394
8.060576
8.636652
9.238590
9.861890
10.500327
11.145731
11.787813
12.414121
13.010144
13.559645
14.045231
14.449203
14.754628
14.946573
15.013350
14.947627
14.747215
14.415421
13.960876
13.396877
12.740336
12.010498
11.227599
10.411628
9.581306
8.753336
7.941951
7.158710
6.412512
5.709764
5.054642
4.449403
3.894720
3.389997
2.933661
2.523424
2.156504
1.829801
1.540053
1.283949
1.058213
0.859678
0.685324
0.532315
0.398011
0.279980
0.175993
0.084027
0.002245
-0.071006
-0.137217
-0.197730
-0.253751
-0.306370
-0.356573
-0.405259
-0.453253
-0.501320
-0.550178
-0.600511
-0.652977
-0.708223
-0.766894
-0.829641
-0.897134
-0.970068
-1.049176
-1.135234
-1.229075
-1.331594
-1.443762
-1.566631
-1.701348
-1.849162
-2.011437
-2.189657
-2.385438
-2.600536
-2.836848
-3.096420
-3.381439
-3.694228
-4.037225
-4.412955
-4.823981
-5.272835
-5.761919
-6.293374
-6.868894
-7.489499
-8.155234
-8.864807
-9.615154
-10.400948
-11.214075
-12.043130
-12.872995
-13.684628
-14.455154
-15.158443
-15.766229
-16.249838
-16.582430
-16.741522
-16.711441
-16.485250
-16.065804
-15.465648
-14.705806
-13.813679
-12.820451
-11.758438
-10.658764
-9.549582
-8.454947
-7.394276
-6.382312
-5.429427
-4.542134
-3.723704
-2.974790
-2.294022
-1.678524
-1.124366
-0.626926
-0.181177
0.218081
0.576061
0.897860
1.188377
1.452258
1.693866
1.917262
2.126209
2.324178
2.514367
2.699715
2.882930
3.066508
3.252758
3.443824
3.641701
3.848256
4.065238
4.294287
4.536939
4.794620
5.068643
5.360186
5.670269
5.999719
6.349123
6.718769
7.108579
7.518025
7.946032
8.390877
8.850078
9.320286
9.797183
10.275408
10.748512
11.208975
11.648283
12.057107
12.425571
12.743626
13.001514
13.190302
13.302433
13.332259
13.276484
13.134465
12.908331
12.602908
12.225444
11.785171
11.292763
10.759740
10.197875
9.618665
9.032890
8.450289
7.879339
7.327154
6.799464
6.300665
5.833929
5.401332
5.004010
4.642314
4.315963
4.024180
3.765825
3.539501
3.343656
3.176653
3.036841
2.922606
2.832411
2.764824
2.718548
2.692426
2.685460
2.696815
2.725817
2.771961
2.834901
2.914451
3.010580
3.123407
3.253191
3.400328
3.565339
3.748862
3.951637
4.174493
4.418326
4.684078
4.972703
5.285133
5.622223
5.984697
6.373073
6.787568
7.228000
7.693653
8.183140
8.694242
9.223737
9.767236
10.319023
10.871933
11.417289
11.944925
12.443331
12.899933
13.301545
13.634978
13.887774
14.049028
14.110204
14.065852
13.914136
13.657080
13.300508
12.853670
12.328603
11.739324
11.100940
10.428789
9.737675
9.041259
8.351640
7.679094
7.031982
6.416780
5.838195
5.299356
4.802016
4.346785
3.933346
3.560660
3.227150
2.930860
2.669589
2.441005
2.242730
2.072416
1.927795
1.806722
1.707197
1.627391
1.565655
1.520520
1.490707
1.475116
1.472828
1.483096
1.505338
1.539135
1.584216
1.640460
1.707888
1.786656
1.877054
1.979503
2.094553
2.222878
2.365282
2.522692
2.696160
2.886863
3.096097
3.325274
3.575916
3.849638
4.148136
4.473153
4.826449
5.209745
5.624655
6.072598
6.554679
7.071540
7.623181
8.208737
8.826221
9.472235
10.141654
10.827321
11.519771
12.207034
12.874594
13.505546
14.081038
14.581036
14.985409
15.275297
15.434629
15.451605
15.319926
15.039572
14.616965
14.064499
13.399499
12.642777
11.817024
10.945234
10.049355
9.149257
8.262064
7.401823
6.579451
5.802895
5.077428
4.406012
3.789694
3.227991
2.719239
2.260906
1.849860
1.482581
1.155342
0.864344
0.605820
0.376111
0.171719
-0.010656
-0.174102
-0.321483
-0.455440
-0.578401
-0.692593
-0.800055
-0.902661
-1.002133
-1.100066
-1.197947
-1.297172
-1.399067
-1.504908
-1.615934
-1.733369
-1.858435
-1.992366
-2.136423
-2.291907
-2.460171
-2.642627
-2.840755
-3.056111
-3.290325
-3.545103
-3.822219
-4.123500
-4.450804
-4.805989
-5.190861
-5.607108
-6.056214
-6.539346
-7.057201
-7.609831
-8.196420
-8.815025
-9.462292
-10.133135
-10.820427
-11.514725
-12.204070
-12.873938
-13.507393
-14.085534
-14.588246
-14.995299
-15.287717
-15.449300
-15.468125
-15.337791
-15.058200
-14.635736
-14.082799
-13.416754
-12.658487
-11.830786
-10.956750
-10.058432
-9.155800
-8.266062
-7.403331
-6.578575
-5.799775
-5.072223
-4.398891
-3.780827
-3.217537
-2.707348
-2.247713
-1.835482
-1.467118
-1.138876
-0.846940
-0.587524
-0.356953
-0.151716
0.031506
0.195812
0.344079
0.478962
0.602901
0.718134
0.826713
0.930522
1.031295
1.130639
1.230053
1.330944
1.434654
1.542468
1.655643
1.775416
1.903025
2.039718
2.186775
2.345514
2.517304
2.703574
2.905821
3.125615
3.364601
3.624493
3.907069
4.214155
4.547596
4.909225
5.300806
5.723965
6.180097
6.670241
7.194932
7.754007
8.346381
8.969781
9.620453
10.292853
10.979346
11.669941
12.352137
13.010914
13.628959
14.187171
14.665498
15.044085
15.304682
15.432158
15.415931
15.251109
14.939128
14.487774
13.910576
13.225672
12.454317
11.619278
10.743306
9.847860
8.952161
8.072604
7.222494
6.412044
5.648571
4.936803
4.279257
3.676625
3.128156
2.631991
2.185469
1.785379
1.428164
1.110094
0.827388
0.576317
0.353272
0.154812
-0.022302
-0.181093
-0.324364
-0.454695
-0.574455
-0.685817
-0.790769
-0.891137
-0.988603
-1.084722
-1.180946
-1.278640
-1.379102
-1.483584
-1.593302
-1.709462
-1.833268
-1.965939
-2.108725
-2.262915
-2.429852
-2.610943
-2.807663
-3.021564
-3.254277
-3.507512
-3.783046
-4.082720
-4.408406
-4.761984
-5.145288
-5.560045
-6.007789
-6.489742
-7.006679
-7.558737
-8.145207
-8.764267
-9.412694
-10.085546
-10.775844
-11.474282
-12.169020
-12.845605
-13.487118
-14.074585
-14.587720
-15.006007
-15.310078
-15.483253
-15.513077
-15.392615
-15.121291
-14.705112
-14.156240
-13.491956
-12.733220
-11.903013
-11.024724
-10.120746
-9.211403
-8.314246
-7.443699
-6.610991
-5.824316
-5.089125
-4.408505
-3.783576
-3.213887
-2.697777
-2.232692
-1.815460
-1.442510
-1.110057
-0.814240
-0.551226
-0.317293
-0.108880
0.077377
0.244622
0.395778
0.533539
0.660386
0.778595
0.890255
0.997286
1.101458
1.204412
1.307681
1.412707
1.520866
1.633480
1.751840
1.877220
2.010896
2.154157
2.308319
2.474739
2.654825
2.850045
3.061929
3.292079
3.542161
3.813904
4.109087
4.429515
4.776991
5.153270
5.559997
5.998623
6.470303
6.975751
7.515079
8.087584
8.691511
9.323781
9.979690
10.652616
11.333747
12.011885
12.673370
13.302200
13.880403
14.388702
14.807511
15.118183
15.304452
15.353869
15.259058
15.018559
14.637141
14.125487
13.499324
12.778119
11.983564
11.138039
10.263243
9.379128
8.503142
7.649836
6.830726
6.054403
5.326774
4.651398
4.029861
3.462150
2.947000
2.482214
2.064926
1.691834
1.359376
1.063881
0.801678
0.569178
0.362934
0.179680
0.016355
-0.129884
-0.261661
-0.381389
-0.491274
-0.593335
-0.689417
-0.781209
-0.870266
-0.958024
-1.045823
-1.134920
-1.226515
-1.321759
-1.421778
-1.527686
-1.640597
-1.761646
-1.891995
-2.032851
-2.185475
-2.351194
-2.531409
-2.727603
-2.941349
-3.174308
-3.428235
-3.704965
-4.006408
-4.334522
-4.691284
-5.078643
-5.498450
-5.952378
-6.441798
-6.967633
-7.530172
-8.128837
-8.761909
-9.426220
-10.116808
-10.826569
-11.545934
-12.262634
-12.961598
-13.625083
-14.233100
-14.764206
-15.196659
-15.509907
-15.686266
-15.712586
-15.581653
-15.293084
-14.853555
-14.276283
-13.579885
-12.786768
-11.921336
-11.008254
-10.070960
-9.130558
-8.205106
-7.309288
-6.454392
-5.648512
-4.896885
-4.202313
-3.565591
-2.985926
-2.461320
-1.988897
-1.565183
-1.186333
-0.848312
-0.547037
-0.278476
-0.038729
0.175923
0.368987
0.543739
0.703220
0.850242
0.987392
1.117053
1.241420
1.362521
1.482236
1.602320
1.724424
1.850118
1.980907
2.118254
2.263594
2.418353
2.583961
2.761864
2.953538
3.160492
3.384276
3.626479
3.888728
4.172675
4.479978
4.812278
5.171154
5.558072
5.974310
6.420866
6.898342
7.406791
7.945553
8.513040
9.106511
9.721823
10.353180
10.992906
11.631269
12.256413
12.854427
13.409632
13.905083
14.323357
14.647558
14.862497
14.955926
14.919654
14.750405
14.450255
14.026581
13.491516
12.861000
12.153563
11.389009
10.587178
9.766882
8.945108
8.136506
7.353129
6.604403
5.897253
5.236339
4.624358
4.062360
3.550070
3.086178
2.668606
2.294733
1.961583
1.665983
1.404681
1.174443
0.972121
0.794708
0.639367
0.503453
0.384526
0.280350
0.188891
0.108308
0.036944
-0.026691
-0.083932
-0.135973
-0.183886
-0.228633
-0.271080
-0.312014
-0.352152
-0.392157
-0.432646
-0.474204
-0.517393
-0.562761
-0.610852
-0.662214
-0.717408
-0.777017
-0.841650
-0.911958
-0.988635
-1.072429
-1.164151
-1.264685
-1.374992
-1.496129
-1.629248
-1.775615
-1.936615
-2.113762
-2.308713
-2.523270
-2.759391
-3.019192
-3.304946
-3.619072
-3.964126
-4.342763
-4.757699
-5.211635
-5.707160
-6.246618
-6.831917
-7.464290
-8.143983
-8.869868
-9.638987
-10.446012
-11.282690
-12.137267
-12.994033
-13.833047
-14.630231
-15.357949
-15.986217
-16.484564
-16.824480
-16.982174
-16.941229
-16.694706
-16.246212
-15.609737
-14.808240
-13.871288
-12.832205
-11.725202
-10.582914
-9.434569
-8.304856
-7.213457
-6.175077
-5.199838
-4.293867
-3.459973
-2.698321
-2.007058
-1.382856
-0.821370
-0.317609
0.133774
0.538259
0.901294
1.228174
1.523968
1.793460
2.041127
2.271125
2.487294
2.693167
2.891985
3.086725
3.280113
3.474654
3.672651
3.876224
4.087331
4.307776
4.539225
4.783200
5.041087
5.314120
5.603370
5.909716
6.233813
6.576048
6.936486
7.314802
7.710212
8.121386
8.546356
8.982436
9.426126
9.873049
10.317898
10.754436
11.175535
11.573292
11.939208
12.264464
12.540267
12.758266
12.911010
12.992402
12.998131
12.925996
12.776122
12.551017
12.255459
11.896240
11.481784
11.021676
10.526167
10.005681
9.470377
8.929783
8.392529
7.866161
7.357052
6.870382
6.410179
5.979400
5.580045
5.213285
4.879591
4.578863
4.310557
4.073790
3.867442
3.690242
3.540833
3.417840
3.319910
3.245755
3.194182
3.164108
3.154584
3.164799
3.194091
3.241945
3.307999
3.392036
3.493983
3.613903
3.751992
3.908560
4.084031
4.278917
4.493810
4.729354
4.986222
5.265081
5.566554
5.891169
6.239301
6.611101
7.006413
7.424670
7.864794
8.325060
8.802973
9.295129
9.797087
10.303261
10.806848
11.299810
11.772943
12.216033
12.618140
12.968001
13.254550
13.467525
13.598122
13.639624
13.587944
13.442004
13.203902
12.878833
12.474779
12.002010
11.472437
10.898911
10.294537
9.672058
9.043355
8.419075
7.808403
7.218954
6.656772
6.126406
5.631035
5.172642
4.752182
4.369768
4.024843
3.716333
3.442794
3.202526
2.993678
2.814333
2.662572
2.536532
2.434443
2.354660
2.295681
2.256167
2.234947
2.231024
2.243575
2.271950
2.315670
2.374424
2.448060
2.536586
2.640162
2.759091
2.893822
3.044936
3.213145
3.399282
3.604289
3.829212
4.075181
4.343389
4.635069
4.951460
5.293760
5.663072
6.060330
6.486210
6.941019
7.424562
7.935986
8.473594
9.034650
9.615164
10.209682
10.811095
11.410508
11.997185
12.558623
13.080805
13.548633
13.946587
14.259575
14.473927
14.578429
14.565294
14.430917
14.176305
13.807118
13.333289
12.768291
12.128149
11.430344
10.692721
9.932529
9.165660
8.406111
7.665689
6.953894
6.277974
5.643088
5.052536
4.508029
4.009963
3.557689
3.149750
2.784101
2.458293
2.169622
1.915256
1.692336
1.498045
1.329672
1.184647
1.060568
0.955220
0.866583
0.792830
0.732327
0.683628
0.645461
0.616724
0.596469
0.583894
0.578330
0.579232
0.586170
0.598818
0.616949
0.640426
0.669200
0.703299
0.742834
0.787989
0.839022
0.896268
0.960134
1.031109
1.109758
1.196732
1.292769
1.398704
1.515469
1.644105
1.785768
1.941736
2.113418
2.302361
2.510256
2.738947
2.990429
3.266849
3.570501
3.903807
4.269295
4.669553
5.107172
5.584653
6.104289
6.667994
7.277092
7.932029
8.632035
9.374700
10.155487
10.967212
11.799500
12.638322
13.465684
14.259604
14.994518
15.642230
16.173485
16.560110
16.777546
16.807423
16.639757
16.274345
15.721029
14.998786
14.133813
13.156967
12.101026
10.998174
9.878016
8.766227
7.683852
6.647136
5.667761
4.753323
3.907947
3.132930
2.427355
1.788651
1.213065
0.696054
0.232601
-0.182544
-0.554673
-0.888992
-1.190522
-1.464038
-1.714030
-1.944687
-2.159892
-2.363230
-2.557999
-2.747232
-2.933719
-3.120027
-3.308526
-3.501408
-3.700710
-3.908328
-4.126029
-4.355466
-4.598174
-4.855572
-5.128955
-5.419476
-5.728121
-6.055675
-6.402675
-6.769358
-7.155586
-7.560771
-7.983778
-8.422835
-8.875417
-9.338151
-9.806724
-10.275810
-10.739041
-11.189025
-11.617436
-12.015190
-12.372714
-12.680309
-12.928603
-13.109056
-13.214489
-13.239588
-13.181313
-13.039178
-12.815358
-12.514607
-12.143989
-11.712462
-11.230362
-10.708829
-10.159249
-9.592749
-9.019771
-8.449766
-7.890980
-7.350353
-6.833492
-6.344727
-5.887199
-5.462994
-5.073280
-4.718465
-4.398336
-4.112195
-3.858985
-3.637396
-3.445958
-3.283117
-3.147301
-3.036970
-2.950656
-2.886993
-2.844742
-2.822802
-2.820227
-2.836228
-2.870176
-2.921603
-2.990201
-3.075817
-3.178449
-3.298238
-3.435466
-3.590540
-3.763988
-3.956446
-4.168639
-4.401368
-4.655484
-4.931859
-5.231354
-5.554771
-5.902801
-6.275951
-6.674472
-7.098250
-7.546701
-8.018634
-8.512106
-9.024267
-9.551201
-10.087772
-10.627504
-11.162503
-11.683452
-12.179711
-12.639546
-13.050494
-13.399891
-13.675523
-13.866375
-13.963408
-13.960269
-13.853864
-13.644691
-13.336900
-12.938057
-12.458641
-11.911344
-11.310258
-10.670049
-10.005192
-9.329331
-8.654798
-7.992296
-7.350747
-6.737255
-6.157187
-5.614312
-5.110993
-4.648390
-4.226675
-3.845229
-3.502831
-3.197820
-2.928231
-2.691922
-2.486662
-2.310212
-2.160387
-2.035098
-1.932388
-1.850455
-1.787666
-1.742566
-1.713881
-1.700522
-1.701578
-1.716312
-1.744161
-1.784721
-1.837752
-1.903164
-1.981015
-2.071506
-2.174978
-2.291908
-2.422907
-2.568715
-2.730202
-2.908360
-3.104307
-3.319272
-3.554595
-3.811712
-4.092138
-4.397444
-4.729227
-5.089062
-5.478447
-5.898726
-6.350989
-6.835949
-7.353789
-7.903971
-8.485023
-9.094288
-9.727645
-10.379242
-11.041225
-11.703539
-12.353819
-12.977448
-13.557830
-14.076922
-14.516070
-14.857097
-15.083598
-15.182304
-15.144323
-14.966090
-14.649856
-14.203621
-13.640525
-12.977778
-12.235313
-11.434334
-10.595960
-9.740087
-8.884551
-8.044598
-7.232643
-6.458271
-5.728399
-5.047557
-4.418219
-3.841160
-3.315793
-2.840491
-2.412856
-2.029960
-1.688541
-1.385154
-1.116302
-0.878523
-0.668465
-0.482928
-0.318901
-0.173576
-0.044358
0.071136
0.175085
0.269472
0.356101
0.436610
0.512490
0.585102
0.655692
0.725412
0.795336
0.866473
0.939788
1.016209
1.096651
1.182021
1.273235
1.371231
1.476979
1.591494
1.715846
1.851174
1.998692
2.159701
2.335601
2.527895
2.738195
2.968231
3.219846
3.494997
3.795742
4.124224
4.482641
4.873202
5.298065
5.759249
6.258518
6.797230
7.376132
7.995125
8.652956
9.346869
10.072213
10.822021
11.586608
12.353232
13.105911
13.825472
14.489945
15.075383
15.557141
15.911577
16.118036
16.160854
16.031103
15.727720
15.257836
14.636207
13.883841
13.026087
12.090491
11.104743
10.094950
9.084380
8.092697
7.135646
6.225090
5.369299
4.573386
3.839805
3.168863
2.559196
2.008198
1.512380
1.067674
0.669671
0.313815
-0.004460
-0.289624
-0.545975
-0.777595
-0.988320
-1.181727
-1.361136
-1.529615
-1.689997
-1.844894
-1.996725
-2.147732
-2.300005
-2.455509
-2.616100
-2.783545
-2.959548
-3.145756
-3.343781
-3.555204
-3.781582
-4.024451
-4.285324
-4.565672
-4.866915
-5.190388
-5.537304
-5.908701
-6.305374
-6.727790
-7.175986
-7.649442
-8.146939
-8.666398
-9.204706
-9.757545
-10.319221
-10.882541
-11.438733
-11.977469
-12.487000
-12.954440
-13.366233
-13.708769
-13.969157
-14.136080
-14.200644
-14.157146
-14.003616
-13.742096
-13.378568
-12.922570
-12.386531
-11.784917
-11.133310
-10.447507
-9.742722
-9.032968
-8.330615
-7.646140
-6.988028
-6.362815
-5.775222
-5.228340
-4.723862
-4.262313
-3.843278
-3.465612
-3.127630
-2.827271
-2.562231
-2.330080
-2.128349
-1.954605
-1.806501
-1.681814
-1.578480
-1.494603
-1.428470
-1.378555
-1.343520
-1.322209
-1.313644
-1.317021
-1.331698
-1.357193
-1.393170
-1.439440
-1.495949
-1.562777
-1.640131
-1.728345
-1.827876
-1.939301
-2.063322
-2.200762
-2.352566
-2.519805
-2.703672
-2.905485
-3.126683
-3.368821
-3.633565
-3.922673
-4.237977
-4.581352
-4.954671
-5.359749
-5.798256
-6.271616
-6.780871
-7.326504
-7.908232
-8.524750
-9.173436
-9.850025
-10.548268
-11.259602
-11.972880
-12.674225
-13.347061
-13.972427
-14.529613
-14.997161
-15.354219
-15.582127
-15.666079
-15.596621
-15.370742
-14.992354
-14.472073
-13.826313
-13.075873
-12.244221
-11.355745
-10.434183
-9.501379
-8.576424
-7.675191
-6.810194
-5.990704
-5.223034
-4.510919
-3.855943
-3.257955
-2.715459
-2.225963
-1.786271
-1.392733
-1.041436
-0.728363
-0.449510
-0.200970
0.021005
0.219962
0.399231
0.561906
0.710853
0.848713
0.977915
1.100693
1.219108
1.335064
1.450330
1.566565
1.685334
1.808131
1.936398
2.071544
2.214959
2.368034
2.532169
2.708794
2.899370
3.105403
3.328445
3.570096
3.832002
4.115841
4.423308
4.756087
5.115810
5.504008
5.922032
6.370963
6.851491
7.363773
7.907244
8.480416
9.080637
9.703832
10.344241
10.994177
11.643831
12.281186
12.892078
13.460464
13.968933
14.399508
14.734680
14.958637
15.058556
15.025782
14.856739
14.553406
14.123273
13.578789
12.936363
12.215099
11.435417
10.617756
9.781474
8.944017
8.120392
7.322907
6.561149
5.842120
5.170491
4.548917
3.978373
3.458480
2.987812
2.564165
2.184791
1.846593
1.546275
1.280474
1.045850
0.839155
0.657291
0.497331
0.356552
0.232434
0.122666
0.025143
-0.062049
-0.140640
-0.212194
-0.278121
-0.339698
-0.398080
-0.454321
-0.509385
-0.564164
-0.619493
-0.676159
-0.734920
-0.796513
-0.861666
-0.931111
-1.005594
-1.085885
-1.172789
-1.267155
-1.369888
-1.481957
-1.604408
-1.738370
-1.885066
-2.045828
-2.222097
-2.415439
-2.627549
-2.860256
-3.115526
-3.395457
-3.702273
-4.038305
-4.405963
-4.807690
-5.245896
-5.722867
-6.240639
-6.800831
-7.404428
-8.051504
-8.740888
-9.469760
-10.233201
-11.023704
-11.830697
-12.640154
-13.434358
-14.191964
-14.888471
-15.497185
-15.990759
-16.343208
-16.532234
-16.541544
-16.362780
-15.996668
-15.453178
-14.750614
-13.913818
-12.971834
-11.955413
-10.894739
-9.817615
-8.748223
-7.706478
-6.707845
-5.763539
-4.880948
-4.064188
-3.314690
-2.631768
-2.013137
-1.455359
-0.954216
-0.505006
-0.102784
0.257463
0.580682
0.871660
1.134960
1.374885
1.595458
1.800413
1.993205
2.177022
2.354799
2.529246
2.702865
2.877975
3.056737
3.241172
3.433181
3.634562
3.847025
4.072193
4.311615
4.566761
4.839008
5.129637
5.439796
5.770473
6.122448
6.496233
6.892003
7.309506
7.747967
8.205964
8.681316
9.170945
9.670756
10.175525
10.678823
11.172993
11.649194
12.097543
12.507369
12.867585
13.167180
13.395802
13.544399
13.605846
13.575508
13.451652
13.235658
12.932003
12.548003
12.093355
11.579530
11.019091
10.425007
9.810025
9.186149
8.564240
7.953758
7.362632
6.797231
6.262421
5.761683
5.297270
4.870375
4.481316
4.129703
3.814599
3.534666
3.288284
3.073660
2.888915
2.732152
2.601517
2.495240
2.411667
2.349282
2.306727
2.282810
2.276512
2.286983
2.313551
2.355713
2.413133
2.485637
2.573210
2.675990
2.794261
2.928450
3.079119
3.246958
3.432781
3.637509
3.862165
4.107855
4.375748
4.667048
4.982965
5.324661
5.693202
6.089480
6.514129
6.967406
7.449066
7.958203
8.493073
9.050890
9.627628
10.217811
10.814327
11.408309
11.989081
12.544250
13.059950
13.521282
13.912971
14.220199
14.429578
14.530169
14.514416
14.378884
14.124672
13.757433
13.287006
12.726695
12.092299
11.401034
10.670479
9.917624
9.158132
8.405812
7.672323
6.967058
6.297201
5.667876
5.082380
4.542440
4.048486
3.599909
3.195303
2.832679
2.509639
2.223537
1.971594
1.750999
1.558988
1.392893
1.250187
1.128511
1.025688
0.939735
0.868862
0.811471
0.766152
0.731670
0.706958
0.691107
0.683357
0.683080
0.689778
0.703070
0.722685
0.748452
0.780301
0.818249
0.862404
0.912959
0.970191
1.034459
1.106208
1.185969
1.274362
1.372099
1.479989
1.598945
1.729988
1.874252
2.032995
2.207605
2.399602
2.610651
2.842557
3.097274
3.376897
3.683654
4.019887
4.388027
4.790541
5.229873
5.708348
6.228048
6.790638
7.397153
8.047715
8.741192
9.474790
10.243591
11.040056
11.853535
12.669860
13.471104
14.235635
14.938588
15.552854
16.050638
16.405531
16.594881
16.602175
16.418997
16.046209
15.494086
14.781375
13.933441
12.979862
11.951884
10.880103
9.792627
8.713845
7.663772
6.657896
5.707393
4.819571
3.998441
3.245312
2.559380
1.938242
1.378350
0.875385
0.424560
0.020850
-0.340826
-0.665470
-0.957920
-1.222781
-1.464393
-1.686807
-1.893785
-2.088805
-2.275072
-2.455539
-2.632929
-2.809753
-2.988342
-3.170860
-3.359330
-3.555653
-3.761622
-3.978931
-4.209188
-4.453914
-4.714538
-4.992391
-5.288682
-5.604478
-5.940657
-6.297867
-6.676459
-7.076413
-7.497249
-7.937922
-8.396713
-8.871101
-9.357645
-9.851872
-10.348185
-10.839807
-11.318789
-11.776099
-12.201792
-12.585310
-12.915887
-13.183059
-13.377246
-13.490372
-13.516441
-13.452031
-13.296612
-13.052670
-12.725603
-12.323397
-11.856133
-11.335379
-10.773518
-10.183114
-9.576341
-8.964518
-8.357772
-7.764834
-7.192938
-6.647828
-6.133827
-5.653966
-5.210137
-4.803260
-4.433457
-4.100211
-3.802516
-3.539010
-3.308093
-3.108016
-2.936972
-2.793152
-2.674798
-2.580246
-2.507953
-2.456517
-2.424691
-2.411395
-2.415718
-2.436920
-2.474431
-2.527849
-2.596936
-2.681614
-2.781959
-2.898193
-3.030686
-3.179940
-3.346587
-3.531379
-3.735177
-3.958938
-4.203699
-4.470552
-4.760622
-5.075025
-5.414827
-5.780984
-6.174271
-6.595188
-7.043856
-7.519884
-8.022220
-8.548975
-9.097238
-9.662878
-10.240360
-10.822578
-11.400748
-11.964388
-12.501415
-12.998411
-13.441059
-13.814779
-14.105533
-14.300739
-14.390228
-14.367099
-14.228390
-13.975438
-13.613882
-13.153291
-12.606479
-11.988599
-11.316129
-10.605880
-9.874113
-9.135839
-8.404326
-7.690807
-7.004375
-6.352019
-5.738768
-5.167901
-4.641189
-4.159151
-3.721300
-3.326373
-2.972531
-2.657536
-2.378895
-2.133985
-1.920141
-1.734736
-1.575237
-1.439240
-1.324505
-1.228968
-1.150753
-1.088177
-1.039744
-1.004146
-0.980251
-0.967099
-0.963891
-0.969980
-0.984862
-1.008167
-1.039653
-1.079200
-1.126801
-1.182561
-1.246693
-1.319513
-1.401445
-1.493014
-1.594853
-1.707703
-1.832414
-1.969951
-2.121399
-2.287964
-2.470977
-2.671902
-2.892331
-3.133988
-3.398723
-3.688504
-4.005397
-4.351545
-4.729125
-5.140292
-5.587105
-6.071415
-6.594732
-7.158038
-7.761567
-8.404519
-9.084735
-9.798309
-10.539184
-11.298734
-12.065399
-12.824432
-13.557851
-14.244692
-14.861664
-15.384254
-15.788277
-16.051771
-16.157024
-16.092447
-15.853960
-15.445638
-14.879476
-14.174299
-13.354025
-12.445570
-11.476736
-10.474349
-9.462815
-8.463180
-7.492646
-6.564499
-5.688308
-4.870314
-4.113914
-3.420170
-2.788303
-2.216137
-1.700486
-1.237480
-0.822822
-0.452002
-0.120452
0.176336
0.442724
0.682874
0.900710
1.099903
1.283863
1.455747
1.618470
1.774722
1.926987
2.077568
2.228608
2.382111
2.539970
2.703981
2.875866
3.057293
3.249882
3.455223
3.674884
3.910411
4.163326
4.435123
4.727252
5.041092
5.377920
5.738863
6.124836
6.536471
6.974011
7.437203
7.925159
8.436197
8.967684
9.515843
10.075596
10.640404
11.202169
11.751208
12.276327
12.765048
13.203988
13.579417
13.877971
14.087483
14.197856
14.201880
14.095891
13.880173
13.559043
13.140599
12.636161
12.059482
11.425838
10.751101
10.050884
9.339836
8.631123
7.936091
7.264112
6.622565
6.016940
5.451006
4.927027
4.445992
4.007856
3.611750
3.256188
2.939238
2.658673
2.412091
2.197018
2.010986
1.851593
1.716550
1.603710
1.511094
1.436900
1.379514
1.337508
1.309640
1.294848
1.292246
1.301114
1.320892
1.351176
1.391702
1.442349
1.503130
1.574186
1.655783
1.748312
1.852286
1.968337
2.097221
2.239814
2.397117
2.570252
2.760467
2.969135
3.197746
3.447909
3.721336
4.019828
4.345252
4.699504
5.084464
5.501924
5.953504
6.440532
6.963896
7.523859
8.119826
8.750078
9.411461
10.099046
10.805783
11.522187
12.236094
12.932571
13.594030
14.200657
14.731176
15.164002
15.478696
15.657629
15.687632
15.561391
15.278350
14.844948
14.274135
13.584249
12.797445
11.937913
11.030159
10.097524
9.161063
8.238840
7.345578
6.492627
5.688159
4.937498
4.243529
3.607128
3.027578
2.502946
2.030415
1.606558
1.227575
0.889464
0.588171
0.319689
0.080136
-0.134190
-0.326781
-0.500904
-0.659587
-0.805633
-0.941619
-1.069920
-1.192721
-1.312039
-1.429743
-1.547577
-1.667179
-1.790106
-1.917847
-2.051850
-2.193534
-2.344306
-2.505580
-2.678786
-2.865380
-3.066857
-3.284754
-3.520653
-3.776175
-4.052979
-4.352739
-4.677125
-5.027763
-5.406193
-5.813794
-6.251702
-6.720702
-7.221084
-7.752483
-8.313675
-8.902356
-9.514890
-10.146053
-10.788790
-11.434008
-12.070461
-12.684763
-13.261594
-13.784131
-14.234754
-14.595991
-14.851682
-14.988232
-14.995816
-14.869363
-14.609154
-14.220945
-13.715569
-13.108085
-12.416598
-11.660942
-10.861360
-10.037357
-9.206803
-8.385313
-7.585914
-6.818947
-6.092160
-5.410913
-4.778482
-4.196371
-3.664646
-3.182242
-2.747240
-2.357108
-2.008906
-1.699449
-1.425446
-1.183595
-0.970667
-0.783561
-0.619341
-0.475258
-0.348771
-0.237541
-0.139437
-0.052524
0.024948
0.094555
0.157715
0.215704
0.269672
0.320654
0.369594
0.417350
0.464715
0.512426
0.561179
0.611640
0.664454
0.720259
0.779693
0.843408
0.912073
0.986390
1.067098
1.154987
1.250903
1.355759
1.470546
1.596341
1.734317
1.885755
2.052050
2.234723
2.435431
2.655969
2.898279
3.164450
3.456711
3.777426
4.129069
4.514189
4.935360
5.395101
5.895774
6.439433
7.027634
7.661181
8.339815
9.061828
9.823604
10.619123
11.439429
12.272132
13.101031
13.905968
14.663036
15.345292
15.924048
16.370764
16.659401
16.768986
16.685978
16.406012
15.934640
15.286940
14.486007
13.560663
12.542789
11.464714
10.357015
9.246902
8.157263
7.106268
6.107449
5.170073
4.299699
3.498807
2.767422
2.103690
1.504386
0.965333
0.481750
0.048523
-0.339584
-0.687780
-1.001129
-1.284480
-1.542415
-1.779223
-1.998895
-2.205119
-2.401296
-2.590557
-2.775779
-2.959615
-3.144508
-3.332724
-3.526361
-3.727381
-3.937611
-4.158769
-4.392457
-4.640176
-4.903310
-5.183121
-5.480730
-5.797083
-6.132920
-6.488717
-6.864631
-7.260420
-7.675363
-8.108157
-8.556814
-9.018553
-9.489694
-9.965567
-10.440445
-10.907527
-11.358968
-11.785998
-12.179129
-12.528457
-12.824070
-13.056533
-13.217427
-13.299898
-13.299150
-13.212842
-13.041324
-12.787684
-12.457604
-12.059025
-11.601671
-11.096491
-10.555058
-9.989009
-9.409545
-8.827035
-8.250727
-7.688579
-7.147182
-6.631765
-6.146274
-5.693476
-5.275109
-4.892029
-4.544364
-4.231664
-3.953032
-3.707249
-3.492876
-3.308343
-3.152022
-3.022289
-2.917572
-2.836384
-2.777354
-2.739246
-2.720973
-2.721605
-2.740373
-2.776675
-2.830070
-2.900279
-2.987177
-3.090795
-3.211306
-3.349024
-3.504392
-3.677976
-3.870450
-4.082582
-4.315222
-4.569271
-4.845663
-5.145323
-5.469129
-5.817856
-6.192109
-6.592239
-7.018254
-7.469693
-7.945499
-8.443869
-8.962085
-9.496356
-10.041652
-10.591560
-11.138205
-11.672213
-12.182806
-12.658009
-13.085010
-13.450689
-13.742288
-13.948181
-14.058695
-14.066873
-13.969094
-13.765464
-13.459900
-13.059921
-12.576135
-12.021521
-11.410581
-10.758468
-10.080174
-9.389859
-8.700328
-8.022700
-7.366241
-6.738321
-6.144501
-5.588678
-5.073283
-4.599498
-4.167476
-3.776554
-3.425441
-3.112393
-2.835354
-2.592083
-2.380250
-2.197518
-2.041604
-1.910324
-1.801632
-1.713635
-1.644616
-1.593040
-1.557552
-1.536986
-1.530354
-1.536844
-1.555815
-1.586787
-1.629440
-1.683603
-1.749252
-1.826502
-1.915604
-2.016945
-2.131039
-2.258532
-2.400196
-2.556930
-2.729757
-2.919826
-3.128403
-3.356871
-3.606717
-3.879525
-4.176950
-4.500699
-4.852485
-5.233983
-5.646757
-6.092171
-6.571276
-7.084660
-7.632270
-8.213196
-8.825419
-9.465528
-10.128416
-10.806979
-11.491856
-12.171241
-12.830849
-13.454073
-14.022425
-14.516278
-14.915926
-15.202912
-15.361499
-15.380110
-15.252523
-14.978630
-14.564605
-14.022461
-13.369054
-12.624687
-11.811555
-10.952209
-10.068230
-9.179218
-8.302121
-7.450893
-6.636432
-5.866721
-5.147107
-4.480654
-3.868526
-3.310360
-2.804614
-2.348872
-1.940109
-1.574907
-1.249626
-0.960550
-0.703984
-0.476334
-0.274160
-0.094214
0.066542
0.210929
0.341545
0.460777
0.570811
0.673646
0.771113
0.864892
0.956534
1.047475
1.139061
1.232564
1.329199
1.430143
1.536551
1.649571
1.770362
1.900102
2.040007
2.191340
2.355423
2.533646
2.727478
2.938467
3.168251
3.418551
3.691169
3.987975
4.310891
4.661853
5.042773
5.455475
5.901610
6.382547
6.899230
7.451999
8.040374
8.662790
9.316300
9.996247
10.695925
11.406263
12.115585
12.809490
13.470951
14.080685
14.617866
15.061202
15.390329
15.587424
15.638826
15.536460
15.278791
14.871166
14.325434
13.658937
12.893025
12.051334
11.158070
10.236512
9.307859
8.390462
7.499424
6.646523
5.840369
5.086700
4.388783
3.747827
3.163399
2.633802
2.156407
1.727938
1.344707
1.002799
0.698220
0.427004
0.185299
-0.030582
-0.224123
-0.398585
-0.556999
-0.702164
-0.836661
-0.962862
-1.082949
-1.198932
-1.312671
-1.425896
-1.540227
-1.657199
-1.778276
-1.904874
-2.038380
-2.180164
-2.331600
-2.494076
-2.669007
-2.857848
-3.062098
-3.283307
-3.523077
-3.783057
-4.064936
-4.370426
-4.701231
-5.059019
-5.445356
-5.861648
-6.309040
-6.788306
-7.299695
-7.842760
-8.416144
-9.017345
-9.642451
-10.285872
-10.940087
-11.595438
-12.240022
-12.859731
-13.438493
-13.958773
-14.402343
-14.751320
-14.989405
-15.103201
-15.083440
-14.925949
-14.632182
-14.209235
-13.669317
-13.028775
-12.306810
-11.524078
-10.701351
-9.858373
-9.012993
-8.180606
-7.373873
-6.602680
-5.874273
-5.193513
-4.563191
-3.984371
-3.456726
-2.978849
-2.548535
-2.163012
-1.819146
-1.513598
-1.242951
-1.003811
-0.792874
-0.606982
-0.443155
-0.298612
-0.170781
-0.057299
0.043991
0.135052
0.217662
0.293432
0.363821
0.430153
0.493631
0.555359
0.616354
0.677561
0.739872
0.804137
0.871178
0.941801
1.016810
1.097021
1.183266
1.276413
1.377370
1.487099
1.606628
1.737058
1.879572
2.035452
2.206080
2.392953
2.597686
2.822018
3.067819
3.337082
3.631921
3.954554
4.307279
4.692435
5.112349
5.569246
6.065151
6.601734
7.180121
7.800651
8.462578
9.163709
9.899992
10.665068
11.449814
12.241940
13.025714
13.781908
14.488091
15.119361
15.649582
16.053120
16.306936
16.392811
16.299339
16.023375
15.570592
14.955072
14.197970
13.325512
12.366673
11.350908
10.306204
9.257641
8.226500
7.229871
6.280668
5.387925
4.557258
3.791413
