# Supplementary material for: Nonlinear delay differential equations and their application to modeling biological network motifs
Source: Nat Commun. 2021 Mar 19;12:1788. doi: 10.1038/s41467-021-21700-8 (PMC7979834; doi:10.1038/s41467-021-21700-8)
Supplement: Supplementary file 3 — Source Data [file 41467_2021_21700_MOESM3_ESM.zip › DataS1/matlab/wolflyapunovexponent/fet.m]

function [out, SUM] = fet(db, dt, evolve, dismin, dismax, thmax)
% Computes Lyapunov exponent of given data and parameters, generates output
% textfile, exact replica of Fortran 77 version of fet
% Taehyeun Park, The Cooper Union, EE'15

out = [];

ndim = db.ndim;
ires = db.ires;
tau = db.tau;
datcnt = db.datcnt;
datmin = db.datmin;
boxlen = db.boxlen;

datptr = db.datptr;
nxtbox = db.nxtbox;
where = db.where;
nxtdat = db.nxtdat;
data = db.data;

delay = 0:tau:(ndim-1)*tau;
datuse = datcnt-(ndim-1)*tau-evolve;

its = 0;
SUM = 0;
savmax = dismax;

oldpnt = 1;
newpnt = 1;

fileID = fopen('fetout.txt', 'w');

goto50 = 1;
while goto50 == 1;
    goto50 = 0;
    [bstpnt, bstdis, thbest] = search(0, ndim, ires, datmin, boxlen, nxtbox, where, ...
        datptr, nxtdat, data, delay, oldpnt, newpnt, datuse, dismin, dismax,...
        thmax, evolve);
   
    while bstpnt == 0
        dismax = dismax * 2;
        [bstpnt, bstdis, thbest] = search(0, ndim, ires, datmin, boxlen, nxtbox, where, ...
            datptr, nxtdat, data, delay, oldpnt, newpnt, datuse, dismin, dismax,...
            thmax, evolve);
    end
    
    dismax = savmax;
    newpnt = bstpnt;
    disold = bstdis;
    iang = -1;
    
    goto60 = 1;
    while goto60 == 1;
        goto60 = 0;
        
        oldpnt = oldpnt + evolve;
        newpnt = newpnt + evolve;
        
        if oldpnt >= datuse
            return
        end
        
        if newpnt >= datuse
            oldpnt = oldpnt - evolve;
            goto50 = 1;
            break
        end
        
        p1 = data(oldpnt + delay);
        p2 = data(newpnt + delay);
        disnew = sqrt(sum((p2 - p1).^2));
        
        its = its + 1;

        SUM = SUM + log(disnew/disold);
        zlyap = SUM/(its*evolve*dt*log(2));
        out = [out; its*evolve, disold, disnew, zlyap, (oldpnt-evolve), (newpnt-evolve)];
        
        if iang == -1
            fprintf(fileID, '%-d\t\t\t%-8.4f\t\t%-8.4f\t\t%-8.4f\n', out(end,1:4)');
        else
            fprintf(fileID, '%-d\t\t\t%-8.4f\t\t%-8.4f\t\t%-8.4f\t\t%-d\n', [out(end,1:4), iang]');
        end

        if disnew <= dismax
            disold = disnew;
            iang = -1;
            goto60 = 1;
            continue
        end

        [bstpnt, bstdis, thbest] = search(1, ndim, ires, datmin, boxlen, nxtbox, where, ...
            datptr, nxtdat, data, delay, oldpnt, newpnt, datuse, dismin, dismax,...
            thmax, evolve);

        if bstpnt ~= 0
            newpnt = bstpnt;
            disold = bstdis;
            iang = floor(thbest);
            goto60 = 1;
            continue
        else
            goto50 = 1;
            break;
        end
    end
end
fclose(fileID);
