# Supplementary material for: Nonlinear delay differential equations and their application to modeling biological network motifs
Source: Nat Commun. 2021 Mar 19;12:1788. doi: 10.1038/s41467-021-21700-8 (PMC7979834; doi:10.1038/s41467-021-21700-8)
Supplement: Supplementary file 3 — Source Data [file 41467_2021_21700_MOESM3_ESM.zip › DataS1/matlab/feedforward_bode.m]

%% Single feedforward simulation Fourier analysis
options = odeset('reltol', 1e-6, 'maxstep', 0.1);

% set input
A = 1.0;
fX = 0.05;
lambdaX = 1/fX;
X = @(T) A*(1+cos(2*pi*fX*T));

% Set output parameters
deltagamma = 4;
eta1 = 0.9;
eta2 = 0.7;
etaR = 2;
n1 = +2;
n2 = -2;
n3 = -20;
Z0 = 0.1;

% Set analytical Fourier analysis functions
Xreduced = @(T) A*(1+cos(T)); % scale T by 2*pi*f for akx calculation
hill = @(T, n) 1./(1+Xreduced(T).^n);
akx = @(n, k) 1/pi*integral(@(T) hill(T, n).*cos(k*T), 0, 2*pi);
akz0 = eta1*akx(n1, 0) + eta2*akx(n2, 0); % NB: akz0 = akz(0)
akz = @(k, f, dg) 1/(1+(2*pi*f*k)^2) * ...
        (eta1*akx(n1, k) + ...
         eta2*akx(n2, k) * (cos(2*pi*f*k*dg) - 2*pi*f*k*sin(2*pi*f*k*dg)));
bkz = @(k, f, dg) 1/(1+(2*pi*f*k)^2) * ...
        (2*pi*f*k*eta1*akx(n1, k) + ...
         eta2*akx(n2, k) * (2*pi*f*k*cos(2*pi*f*k*dg) + sin(2*pi*f*k*dg)));
magnitudekz = @(k, f, dg) sqrt(akz(k, f, dg).^2 + bkz(k, f, dg).^2);
phasekz = @(k, f, dg) atan2(bkz(k, f, dg), akz(k, f, dg));

% Set time and frquency axes and parameters
Ts = [0, lambdaX*(20+floor(20*fX)+floor(deltagamma))];
lateT = Ts(2) - 20*lambdaX;
Fs = 200*fX;
L = (Ts(2)-lateT)*Fs;
fullts = linspace(lateT, Ts(2), L);

% Calculate feedforward solution
dZdT = @(T, Z) eta1./(1+X(T).^n1) + eta2./(1+X(T-deltagamma).^n2) - Z;
sol = ode45(dZdT, Ts, Z0, options);
Z = @(T) deval(sol, T);
Xs = X(fullts);
Zs = Z(fullts);
Rs = etaR./(1+Zs.^n3);

% fit a Fourier series
maxk = 5;
fourierfit = fit(fullts', Zs', ['fourier' num2str(maxk)]);
abvals = coeffvalues(fourierfit);
fitas = abvals(2:2:(2*maxk));
fitbs = abvals(3:2:(2*maxk+1));
fitmags = [abvals(1), sqrt(fitas.^2 + fitbs.^2)];
fitphs = [0, atan2(fitbs, fitas)];
fitfs = fourierfit.w / (2*pi) * (0:maxk);

% Calculate analytical Fourier series magnitudes and phases
ks = 0:3;
magnitudes = zeros(size(ks));
phases = zeros(size(ks));
for i = 1:length(ks)
    magnitudes(i) = magnitudekz(ks(i), fX, deltagamma);
    if ks(i) == 0
        magnitudes(i) = magnitudes(i) / 2;
    end
    phases(i) = phasekz(ks(i), fX, deltagamma);
end
Zsrecapitulated = akz0/2*ones(size(fullts));
for k = ks(2:end)
    Zsrecapitulated = Zsrecapitulated + magnitudekz(k, fX, deltagamma) *...
                      cos(2*pi*fX*k*fullts-phasekz(k, fX, deltagamma));
end

% plot
figure;
subplot(1,2,1);
plot(fullts, [Xs; Zs; Zsrecapitulated; Rs]);
set(gca, 'xlim', [lateT+18*lambdaX, Ts(2)]);
xlabel('Time (T)');
ylabel('Concentration');
legend('X', 'Z', ['Z_' num2str(max(ks))], 'R');
subplot(2,2,2);
plot(fitfs/fX, fitmags, 'ro');
hold on;
for i = 1:length(ks)
    plot([ks(i),ks(i)], [0, magnitudes(i)], 'k', 'linewidth', 2);
end
hold off;
set(gca, 'xlim', [min(ks)-0.5, max(ks)+0.5]);
set(gca, 'ylim', [0, 1]);
xlabel('Frequency k=f_Z/f')
ylabel('Magnitude');
subplot(2,2,4);
plot(fitfs/fX, fitphs, 'ro');
hold on;
for i = 1:length(ks)
    plot([ks(i),ks(i)], [0, phases(i)], 'k', 'linewidth', 2);
end
set(gca, 'xlim', [min(ks)-0.5, max(ks)+0.5]);
set(gca, 'ylim', [-pi, pi]);
line([min(ks)-0.5, max(ks)+0.5], [0, 0], 'linestyle', '--', 'color', 'black')
xlabel('Frequency k=f_Z/f')
ylabel('Phase');

save('feedforward_fourier.mat', 'Xs', 'Zs', 'Rs', 'Zsrecapitulated', ...
     'fullts', 'magnitudes', 'phases', 'fitmags', 'fitphs', 'fitfs', ...
     'fX', 'deltagamma', 'eta1', 'eta2', 'etaR', 'n1', 'n2', 'n3', 'A', 'Z0');
%% Frequency scan
k = 1;
maxk = 5; % maximum k for Fourier fit
opts = fitoptions(['fourier' num2str(maxk)]);
opts.Lower = -10*ones(maxk*2+2, 1);
opts.Upper = +10*ones(maxk*2+2, 1);
opts.StartPoint = [akz0/2; zeros(maxk*2,1); 1];

deltagammas = [10, 1, 0.1];
fXs = cell(size(deltagammas));
magnitudes = cell(size(deltagammas));
phases = cell(size(deltagammas));
fitmagnitudes = cell(size(deltagammas));
fitphases = cell(size(deltagammas));
for g = 1:length(deltagammas)
    deltagamma = deltagammas(g);
    lamdg = 1/deltagamma;
    % choose fXs to minimize computational time
    fXs{g} = lamdg*([.001/lamdg:2e-4:min(.01/lamdg,.125), ...
                    min(.01/lamdg,.25):.0025:.25, ...
                    .25:.01:.5, ...
                    .5:.025:min(10, 10/lamdg), ...
                    10:.125:10/lamdg]);
    magnitudes{g} = zeros(size(fXs{g}));
    phases{g} = zeros(size(fXs{g}));
    fitmagnitudes{g} = zeros(size(fXs{g}));
    fitphases{g} = zeros(size(fXs{g}));
    for i = 1:length(fXs{g})
        f = fXs{g}(i);
        magnitudes{g}(i) = magnitudekz(k, f, deltagamma);
        phases{g}(i) = phasekz(k, f, deltagamma);
        
        % set simulation parameters
        lambdaX = 1/f;
        Ts = [0, lambdaX*(20+floor(20*f)+floor(deltagamma))];
        lateT = Ts(2) - 20*lambdaX;
        Fs = 200*f;
        L = (Ts(2)-lateT)*Fs;
        fullts = linspace(lateT, Ts(2), L);

        % run simulation
        X = @(T) A*(1+cos(2*pi*f*T));
        dZdT = @(T, Z) eta1./(1+X(T).^n1) + eta2./(1+X(T-deltagamma).^n2) - Z;
        sol = ode45(dZdT, Ts, Z0, options);
        Z = @(T) deval(sol, T);
        Xs = X(fullts);
        Zs = Z(fullts);
        Rs = etaR./(1+Zs.^n3);
        
        % fit a Fourier series, starting near theoretical prediction to
        % speed up computation, and fixing fitting frequency as input f
        opts.Lower(end) = 2*pi*f;
        opts.Upper(end) = 2*pi*f;
        opts.StartPoint(end) = f;
        for j = 1:maxk
            opts.StartPoint(2*j) = magnitudekz(k, f, deltagamma);
            opts.StartPoint(2*j+1) = phasekz(k, f, deltagamma);
        end
        fourierfit = fit(fullts', Zs', ['fourier' num2str(maxk)], opts);
        abvals = coeffvalues(fourierfit);
        fitas = abvals(2:2:(2*maxk));
        fitbs = abvals(3:2:(2*maxk+1));
        fitmags = [abvals(1), sqrt(fitas.^2 + fitbs.^2)];
        fitphs = [0, atan2(fitbs, fitas)];
        fitmagnitudes{g}(i) = fitmags(k+1);
        fitphases{g}(i) = fitphs(k+1);
        
        % show computation progress
        disp(i)
    end
end


% plot data
labs = cell(2*length(deltagammas)+1, 1);
for g = 1:length(deltagammas)
    labs{2*g-1} = ['\Delta\gamma = ' num2str(deltagammas(g)) ' (Theoretical)'];
    labs{2*g} = ['\Delta\gamma = ' num2str(deltagammas(g)) ' (Fourier fit)'];
end
labs{end} = 'Theretical Envelope';

figure;
subplot(2,1,1);
hold on;
for g = 1:length(deltagammas)
    plot(fXs{g}, magnitudes{g});
    plot(fXs{g}, fitmagnitudes{g});
end
envelopefXs = fXs{1};
magenvelope = 1./sqrt(1+(2*pi*fXs{1}).^2)*magnitudekz(1, 0, 1);
plot(envelopefXs, magenvelope, 'k--');
hold off;
set(gca, 'xscale', 'log', 'yscale', 'log');
xlabel('Frequency (f)');
ylabel('Magnitude (I_1)');
subplot(2,1,2);
hold on;
for g = 1:length(deltagammas)
    plot(fXs{g}, wrapTo2Pi(phases{g}));
    plot(fXs{g}, wrapTo2Pi(fitphases{g}));
end
phaseenvelope = -pi*((eta1*akx(n1,1)+eta2*akx(n2,1))<0)+atan(2*pi*fXs{1});
plot(envelopefXs, wrapTo2Pi(phaseenvelope), 'k--');
set(gca, 'xscale', 'log');
set(gca, 'ylim', [0, 2*pi]);
xlabel('Frequency (f)');
ylabel('Phase (\phi_1)');
legend(labs, 'position', [.4, .4, .25, .25]);

save('feedforward_freqscan.mat', 'deltagammas', 'fXs', 'k', 'maxk', ...
     'magnitudes', 'phases', 'fitmagnitudes', 'fitphases', ...
     'envelopefXs', 'magenvelope', 'phaseenvelope', ...
     'eta1', 'eta2', 'etaR', 'n1', 'n2', 'n3', 'A', 'Z0');
%% Deltagamma scan
k = 1;
fhalf = sqrt(3)/(2*pi);
deltagammas = [logspace(-3,log10(fhalf/2), 20), ...
               logspace(log10(fhalf/2),0, 60), ...
               logspace(0,3,30)];
fmaxs = zeros(size(deltagammas));
magmaxs = zeros(size(deltagammas));
fsbase = [0, .1:.001:2];
for g = 1:length(deltagammas)
    deltagamma = deltagammas(g);
    lamdg = 1/deltagamma;
    fs = lamdg*fsbase;
    mags = zeros(size(fsbase));
    for i = 1:length(fs)
        f = fs(i);
        mags(i) = magnitudekz(k, f, deltagamma);
    end
    [magmax, maxidx] = max(mags);
    fmax = fs(maxidx);
    magmaxs(g) = magmax;
    fmaxs(g) = fmax;
    
    % show computation progress
    disp(g)
end

Iavg = akz0/2;

% plot data
figure;
semilogx(deltagammas, [fmaxs; magmaxs]);
hold on;
plot(deltagammas, (1-Iavg)*ones(size(deltagammas)), 'k--');
hold off;
xlabel('Delay difference (\Delta\gamma)');
ylabel('Amplitude, Frequency');
legend('I_1^{max}', 'f(I_1^{max})');

save('feedforward_gammascan.mat', 'deltagammas', 'fmaxs', 'magmaxs', 'k', 'Iavg');
