# Supplementary material for: Nonlinear delay differential equations and their application to modeling biological network motifs
Source: Nat Commun. 2021 Mar 19;12:1788. doi: 10.1038/s41467-021-21700-8 (PMC7979834; doi:10.1038/s41467-021-21700-8)
Supplement: Supplementary file 3 — Source Data [file 41467_2021_21700_MOESM3_ESM.zip › DataS1/matlab/autoregulationsims.m]

% Uncomment to run the various simulation sets

%etas = 0:.1:10;
%gammas = 0:.1:10;
%ns = 2;
%stabilities = simulateautoregulation(gammas, etas, ns);
%save('autoregulationresults_n2.mat', 'gammas', 'etas', 'ns','stabilities');
%ns = -2;
%stabilities = simulateautoregulation(gammas, etas, ns);
%save('autoregulationresults_n_2.mat', 'gammas', 'etas', 'ns','stabilities');

%etas = 0:.5:10;
%gammas = 0:.5:10;
%ns = -3:3;
%stabilities = simulateautoregulation(gammas, etas, ns);
%save('autoregulationresults_extras.mat', 'gammas', 'etas', 'ns','stabilities');

figure;
for i = 1:length(ns)
    n = ns(i);
    subplot(ceil(sqrt(length(ns))),ceil(sqrt(length(ns))),i)
    imagesc(stabilities(:,:,i)')
    axis xy
    xticklabels(gammas)
    yticklabels(etas)
    xlabel('gamma')
    ylabel('eta')
    set(gca, 'xtick', 1:length(gammas), 'xticklabel', gammas)
    set(gca, 'ytick', 1:length(etas), 'yticklabel', etas)
    set(gca, 'ydir', 'normal', 'clim', [0,12]);
    axis square
    grayscale = gray;
    colormap(grayscale(1:round(end/12):end,:))
    colorbar;
    title(['n = ' num2str(n)])
end

%%
function stabilities = simulateautoregulation(gammas, etas, ns)
    q = parallel.pool.DataQueue;
    afterEach(q, @showprogress);
    numsimsdone = 0;
    stabilities = -1*ones(length(gammas)*length(etas)*length(ns), 1);
    
    options = ddeset('reltol', 1e-6, 'maxstep', 0.1);
    options0g = odeset('reltol', 1e-6, 'maxstep', 0.1);
    dXdTe = @(T,X,Z,eta,n) eta./(1+Z.^n) - X; % for delay > 0
    dXdTe0g = @(T,X,eta,n) eta./(1+X.^n) - X; % for delay = 0
    numinits = 100;
    
    % tolerances
    osctol = 1e2;
    spirtol = 1e-14;
    stabtol = 1e-1;

    parfor IDX = 1:numel(stabilities)
        [i, j, k] =  ind2sub([length(gammas), length(etas), length(ns)], IDX);
        gamma = gammas(i);
        eta = etas(j);
        n = ns(k);
        Ts = [0, 100*(gamma+1)];
        fullts = linspace(Ts(1),Ts(2),1000*(gamma+1));
        inits=logspace(log10(eta*1e-4),log10(2*eta),numinits);
        xs = linspace(0, 2*max(etas), 100); % for histogram of solutions
        
        if gamma > 0
            dXdT = @(T,X,Z) dXdTe(T,X,Z,eta,n);
            sol = dde23(dXdT, gamma, inits, Ts, options);
        else
            dXdT0g = @(T,X) dXdTe0g(T,X,eta,n);
            sol = ode45(dXdT0g, Ts, inits, options0g);
        end
        
        % pull out simulation results
        [ys,dys] = deval(sol, fullts);
        ysff = ys(:, floor(end*3/4):end);
        ysf = ys(:, end);
        
        % check for oscillations based on fourier transform of end values
        Fend = mean(abs(fft(ysff,[],2)));
        Fend = Fend(2:floor(end/2)-3); % -3 chops high freqs (num. errors)
        [freqmaxs,freqpeaks] = findpeaks(Fend);
        isoscillating = ~isempty(freqpeaks) && max(freqmaxs) > osctol;
        
        % check for spiral behavior based on fourier transform of first values
        % and change of sign of derivative
        diffs = dys(:,25:end);
        diffchangessign = any(max(diffs,[],2)> spirtol & min(diffs,[],2)<-spirtol);
        isspiral = ~isoscillating && diffchangessign;
        
        % check for stability based on end-value derivatives
        isstable = max(abs(max(diff(ysff,1,2)))) < stabtol && ~isspiral && ~isoscillating;
        
        
        % check for bistability based on peaks in final value histogram
        N = hist(ysf, xs);
        [~, idxs] = findpeaks([0, N, 0]);
        isbistable = isstable & length(idxs) >= 2;
        
        stabilities(IDX) = 1*isstable + 2*isbistable + 4*isspiral + 8*isoscillating;
        
        send(q, IDX);
    end
    stabilities = reshape(stabilities, length(gammas), length(etas), length(ns));


    function showprogress(~)
        numsimsdone = numsimsdone + 1;
        percentdone = numsimsdone / numel(stabilities) * 100;
        fprintf('Progress: %.2f %% (%d simulations of %d) \n', ...
                percentdone, numsimsdone, numel(stabilities));
    end

end
