# Supplementary material for: Nonlinear delay differential equations and their application to modeling biological network motifs
Source: Nat Commun. 2021 Mar 19;12:1788. doi: 10.1038/s41467-021-21700-8 (PMC7979834; doi:10.1038/s41467-021-21700-8)
Supplement: Supplementary file 3 — Source Data [file 41467_2021_21700_MOESM3_ESM.zip › DataS1/matlab/MLEs_and_dims.m]

addpath('./wolflyapunovexponent');
outdata = struct('mg', struct(), 'ar', struct(), ...
                 'pndfbck', struct(), 'nndfbck', struct(), ...
                 'wn', struct());
%% Mackey-Glass equation, chaotic parameters
options = ddeset('reltol', 1e-6, 'maxstep', 0.1);
n = 10;
beta = .2;
gamma = .1;
tau = 17.2;
dXdTdel = @(T, X, Z) beta*Z/(1+Z^n) - gamma*X;

Ts = [0, 20000];
initdel = 2.4;
soldel = dde23(dXdTdel, tau, initdel, Ts, options);
fullts = linspace(Ts(2)/10, Ts(2), 20000);
[solxs, soldxdts] = deval(soldel, fullts);
save('chaosanalysis/mg.mat', 'soldel', 'fullts', 'solxs', 'soldxdts', 'n', 'beta', 'gamma', 'tau')
%% Mackey-Glass equation, calculate maximum Lyapunov exponent and box dimension
load('chaosanalysis/mg.mat');
% basgen requires text file of data
x = solxs;
f = fopen('chaosanalysis/mg.txt', 'w');
fprintf(f, '%5d\n', x);
fclose(f);
x = load('chaosanalysis/mg.txt');

datcnt = round(length(x));
tau = 10;
ndim = 3;
ires = 8;
maxbox = 6000;

db = basgen('chaosanalysis/mg.txt', tau, ndim, ires, datcnt, maxbox);
delete 'chaosanalysis/mg.txt';

dt = (fullts(end)-fullts(1)) / length(fullts);
evolve = 1;
dismin = 0;
dismax = (max(x) - min(x))*0.10;
thmax = 30;

[out, ~] = fet(db, dt, evolve, dismin, dismax, thmax);
MLE = mean(out(end-50:end,4));
MLEerr = std(out(end-50:end,4));
MLEquantiles = quantile(out(end-50:end,4), [0.025, 0.25, 0.50, 0.75, 0.925]);
[~, LOCS] = findpeaks(x, 'minpeakprominence', (max(x)-min(x))/10);
orbitwidth = mean(diff(LOCS));
figure, plot(out(:,4))
%makeplot(db, out, evolve, 'NorthWest')

% Calculate box dimension of reconstructed orbit used for MLE calculation
dataplot = [];
delay = 0:tau:(ndim-1)*tau;
data = db.data;
for ii = 1:(datcnt-(ndim-1)*tau)
    dataplot = [dataplot; data(ii+delay)];
end
[dim, cf95, cf50] = boxcount(dataplot);

% save data to global data struct
outdata.mg = struct('MLEmean', MLE, 'MLEstd', MLEerr, ...
                    'MLEquantiles', MLEquantiles, 'dim', dim, ...
                    'dim_cf95', cf95, 'dim_cf50', cf50);
%% Negative autoregulation with delay, oscillatory parameters
options = ddeset('reltol', 1e-6, 'maxstep', 0.1);
gamma = 5;
eta = 3;
n = 2;
dXdT = @(T, X, Z) eta/(1+Z^n) - X;
init = 2.4;
Ts = [0, 10000];
sol = dde23(dXdT, gamma, init, Ts, options);
fullts = linspace(Ts(2)*.55, Ts(2), 20000);
[solxs, soldxdts] = deval(sol, fullts);
save('chaosanalysis/ar.mat', 'sol', 'fullts', 'solxs', 'soldxdts', 'n', 'eta', 'gamma')
%% Negative autoregulation with delay, calculate maximum Lyapunov exponent and box dimension
load('chaosanalysis/ar.mat');
% basgen requires text file of data
x = solxs;
f = fopen('chaosanalysis/ar.txt', 'w');
fprintf(f, '%5d\n', x);
fclose(f);
x = load('chaosanalysis/ar.txt');

datcnt = round(length(x));
tau = 10;
ndim = 3;
ires = 8;
maxbox = 6000;

db = basgen('chaosanalysis/ar.txt', tau, ndim, ires, datcnt, maxbox);
delete 'chaosanalysis/ar.txt';

dt = (fullts(end)-fullts(1)) / length(fullts);
evolve = 1;
dismin = 0;
dismax = (max(x) - min(x))*0.10;
thmax = 30;

[out, ~] = fet(db, dt, evolve, dismin, dismax, thmax);
MLE = mean(out(end-50:end,4));
MLEerr = std(out(end-50:end,4));
MLEquantiles = quantile(out(end-50:end,4), [0.025, 0.25, 0.50, 0.75, 0.925]);
[~, LOCS] = findpeaks(x, 'minpeakprominence', (max(x)-min(x))/10);
orbitwidth = mean(diff(LOCS)); % 52.6464
figure, plot(out(:,4))
%makeplot(db, out, evolve, 'NorthWest')

% Calculate box dimension of reconstructed orbit used for MLE calculation
dataplot = [];
delay = 0:tau:(ndim-1)*tau;
data = db.data;
for ii = 1:(datcnt-(ndim-1)*tau)
    dataplot = [dataplot; data(ii+delay)];
end
[dim, cf95, cf50] = boxcount(dataplot);

% save data to global data struct
outdata.ar = struct('MLEmean', MLE, 'MLEstd', MLEerr, ...
                    'MLEquantiles', MLEquantiles, 'dim', dim, ...
                    'dim_cf95', cf95, 'dim_cf50', cf50);
%% Positive-negative double feedback, chaotic parameters
options = ddeset('reltol', 1e-6, 'maxstep', 0.1);
dXdT = @(T, X, Z, eta1, eta2, n, m) eta1/(1+Z(1)^n) + eta2/(1+Z(2)^m) - X;

Ts = [0, 2500];
params = @(behavior, eta1, eta2, gamma1, gamma2, n, m) struct('behavior', behavior, ...
         'eta1', eta1, 'eta2', eta2, 'gamma1', gamma1, 'gamma2', gamma2, 'n', n, 'm', m); 
p = params('Chaos', 15, 1, 1, 11, 11, -3);

init = 0.1;
eqn = @(T,X,Z) dXdT(T, X, Z, p.eta1, p.eta2, p.n, p.m);
sol = dde23(eqn, [p.gamma1; p.gamma2], init, Ts, options);

fullts = linspace(Ts(2)*0.4,Ts(2),20000);
[solxs, soldxdts] = deval(sol, fullts);
save('chaosanalysis/pndfbck.mat', 'sol', 'fullts', 'solxs', 'soldxdts', 'p');
%% Positive-negative double feedback, calculate maximum Lyapunov exponent and box dimension
load('chaosanalysis/pndfbck.mat');
% basgen requires text file of data
x = solxs;
f = fopen('chaosanalysis/pndfbck.txt', 'w');
fprintf(f, '%5d\n', x);
fclose(f);
fname = 'chaosanalysis/pndfbck.txt';
x = load(fname);

datcnt = round(length(x));
tau = 10;
ndim = 3;
ires = 8;
maxbox = 6000;

db = basgen(fname, tau, ndim, ires, datcnt, maxbox);
delete 'chaosanalysis/pndfbck.txt';

dt = (fullts(end)-fullts(1)) / length(fullts);
evolve = 1;
dismin = 0;
dismax = (max(x) - min(x))*0.10;
thmax = 30;

[out, ~] = fet(db, dt, evolve, dismin, dismax, thmax);
MLE = mean(out(end-50:end,4));
MLEerr = std(out(end-50:end,4));
MLEquantiles = quantile(out(end-50:end,4), [0.025, 0.25, 0.50, 0.75, 0.925]);
[~, LOCS] = findpeaks(x, 'minpeakprominence', (max(x)-min(x))/10);
orbitwidth = mean(diff(LOCS)); % 52.2016
figure, plot(out(:,4))
%makeplot(db, out, evolve, 'NorthWest')

% Calculate box dimension of reconstructed orbit used for MLE calculation
dataplot = [];
delay = 0:tau:(ndim-1)*tau;
data = db.data;
for ii = 1:(datcnt-(ndim-1)*tau)
    dataplot = [dataplot; data(ii+delay)];
end
[dim, cf95, cf50] = boxcount(dataplot);

% save data to global data struct
outdata.pndfbck = struct('MLEmean', MLE, 'MLEstd', MLEerr, ...
                         'MLEquantiles', MLEquantiles, 'dim', dim, ...
                         'dim_cf95', cf95, 'dim_cf50', cf50);
%% Negative-negative double feedback, chaotic parameters
options = ddeset('reltol', 1e-6, 'maxstep', 0.1);
dXdT = @(T, X, Z, eta1, eta2, n, m) eta1/(1+Z(1)^n) + eta2/(1+Z(2)^m) - X;

Ts = [0, 2500];
params = @(behavior, eta1, eta2, gamma1, gamma2, n, m) struct('behavior', behavior, ...
         'eta1', eta1, 'eta2', eta2, 'gamma1', gamma1, 'gamma2', gamma2, 'n', n, 'm', m);
p = params('Chaos', 16, 16, 1, 9.5, 5, 2);

init = 0.1;
eqn = @(T,X,Z) dXdT(T, X, Z, p.eta1, p.eta2, p.n, p.m);
sol = dde23(eqn, [p.gamma1; p.gamma2], init, Ts, options);

fullts = linspace(Ts(2)*0.4,Ts(2),22000);
[solxs, soldxdts] = deval(sol, fullts);
save('chaosanalysis/nndfbck.mat', 'sol', 'fullts', 'solxs', 'soldxdts', 'p');
%% Negative-negative double feedback, calculate maximum Lyapunov exponent and box dimension
load('chaosanalysis/nndfbck.mat');
% basgen requires text file of data
x = solxs;
f = fopen('chaosanalysis/nndfbck.txt', 'w');
fprintf(f, '%5d\n', x);
fclose(f);
fname = 'chaosanalysis/nndfbck.txt';
x = load(fname);

datcnt = round(length(x));
tau = 10;
ndim = 3;
ires = 8;
maxbox = 6000;

db = basgen(fname, tau, ndim, ires, datcnt, maxbox);
delete 'chaosanalysis/nndfbck.txt';

dt = (fullts(end)-fullts(1)) / length(fullts);
evolve = 1;
dismin = 0;
dismax = (max(x) - min(x))*0.10;
thmax = 30;

[out, ~] = fet(db, dt, evolve, dismin, dismax, thmax);
MLE = mean(out(end-50:end,4));
MLEerr = std(out(end-50:end,4));
MLEquantiles = quantile(out(end-50:end,4), [0.025, 0.25, 0.50, 0.75, 0.925]);
[~, LOCS] = findpeaks(x, 'minpeakprominence', (max(x)-min(x))/10);
orbitwidth = mean(diff(LOCS)); % 58.9032
figure, plot(out(:,4))
%makeplot(db, out, evolve, 'NorthWest')

% Calculate box dimension of reconstructed orbit used for MLE calculation
dataplot = [];
delay = 0:tau:(ndim-1)*tau;
data = db.data;
for ii = 1:(datcnt-(ndim-1)*tau)
    dataplot = [dataplot; data(ii+delay)];
end
[dim, cf95, cf50] = boxcount(dataplot);

% save data to global data struct
outdata.nndfbck = struct('MLEmean', MLE, 'MLEstd', MLEerr, ...
                         'MLEquantiles', MLEquantiles, 'dim', dim, ...
                         'dim_cf95', cf95, 'dim_cf50', cf50);
%% White noise
rng('default')
solxs = rand(1,40000);
soldxdts = diff([solxs, 0]);
save('chaosanalysis/wn.mat', 'solxs', 'soldxdts');
%% White noise, calculate maximum Lyapunov exponent and box dimension
load('chaosanalysis/wn.mat');
% basgen requires text file of data
x = solxs;
f = fopen('chaosanalysis/noise.txt', 'w');
fprintf(f, '%5d\n', x);
fclose(f);
fname = 'chaosanalysis/noise.txt';
x = load(fname);

datcnt = round(length(x));
tau = 10;
ndim = 3;
ires = 8;
maxbox = 6000;

db = basgen(fname, tau, ndim, ires, datcnt, maxbox);
delete 'chaosanalysis/noise.txt';

dt = 1;
evolve = 1;
dismin = 0;
dismax = (max(x) - min(x))*0.10;
thmax = 30;

[out, ~] = fet(db, dt, evolve, dismin, dismax, thmax);
MLE = mean(out(end-50:end,4));
MLEerr = std(out(end-50:end,4));
MLEquantiles = quantile(out(end-50:end,4), [0.025, 0.25, 0.50, 0.75, 0.925]);
figure, plot(out(:,4))
%makeplot(db, out, evolve, 'NorthWest')

% Calculate box dimension of reconstructed orbit used for MLE calculation
dataplot = [];
delay = 0:tau:(ndim-1)*tau;
data = db.data;
for ii = 1:(datcnt-(ndim-1)*tau)
    dataplot = [dataplot; data(ii+delay)];
end
[dim, cf95, cf50] = boxcount(dataplot);

% save data to global data struct
outdata.wn = struct('MLEmean', MLE, 'MLEstd', MLEerr, ...
                    'MLEquantiles', MLEquantiles, 'dim', dim, ...
                    'dim_cf95', cf95, 'dim_cf50', cf50);

%% Save all calculated data to mat
save('MLEs_and_dims.mat', 'outdata');
