# Supplementary material for: Nonlinear delay differential equations and their application to modeling biological network motifs
Source: Nat Commun. 2021 Mar 19;12:1788. doi: 10.1038/s41467-021-21700-8 (PMC7979834; doi:10.1038/s41467-021-21700-8)
Supplement: Supplementary file 3 — Source Data [file 41467_2021_21700_MOESM3_ESM.zip › DataS1/matlab/twocomponentloopsaddlenodebf.m]

% Define functions yielding values of eta1, eta2,
% and f = eta1*eta2*M1*M2 which should = 1
n1 = 2.0;
n2 = 2.0;
eta1 = @(X) n1*n2*X.^(n2+1)./(((n1*n2-1)*X.^n2)-1);
eta2 = @(Y) n1*n2*Y.^(n1+1)./(((n1*n2-1)*Y.^n1)-1);
M1 = @(Y) n1*Y.^(n1-1)./(1+Y.^n1).^2;
M2 = @(X) n2*X.^(n2-1)./(1+X.^n2).^2;
f = @(X,Y) n1*n2*(X.^n2).*(Y.^n1)./((1+X.^n2).*(1+Y.^n1)); % equals +1

% NB: eta1 and eta2 are non-monotonic, so can't invert them with findpar.
% NB: f IS monotonically increasing, on the other hand, so can invert f.
if n1 > 0 && n2 > 0
    Ys = logspace(log10((n1*n2-1).^(-1/abs(n1))), log10(30), 2000);
    outfilename = 'twocomponentsaddlenodebf_repressors.mat';
elseif n1 < 0 && n2 < 0
    outfilename = 'twocomponentsaddlenodebf_activators.mat';
    Ys = logspace(-1, log10((n1*n2-1).^(-1/n1)), 2000);
else
    disp('No bifurcation for sign(n1) != sign(n2)');
end
Xs = nan(size(Ys));
opts = optimset('tolx', 1e-8);
for i = 5:length(Ys)
    ftest = @(X) f(X, Ys(i)) - 1;
    Xs(i) = fzero(ftest, [1e-8; 1e1], opts);
end
eta2s = eta2(Ys);
eta1s = eta1(Xs);
plot(eta1s, eta2s, 'k');
xlim([0, 10]);
ylim([0, 10]);

save(outfilename, 'eta1s', 'eta1s', 'eta2s', 'eta2s');
