# Supplementary material for: Nonlinear delay differential equations and their application to modeling biological network motifs
Source: Nat Commun. 2021 Mar 19;12:1788. doi: 10.1038/s41467-021-21700-8 (PMC7979834; doi:10.1038/s41467-021-21700-8)
Supplement: Supplementary file 3 — Source Data [file 41467_2021_21700_MOESM3_ESM.zip › DataS1/matlab/bifurcationplots_n_eta_hopfmaxmin.m]

% set global options and functions
options = ddeset('reltol', 1e-6, 'maxstep', 0.1);
dXdTe = @(T,X,Z,eta,n) eta./(1+Z.^n) - X; % for delay > 0
numinits = 5;
etas = [0.5 1 1.8 1.95 2 2.2];
gamma = 5;
ns = 0:.1:7;

% tolerances
osctol = 1e0;
spirtol = 1e-1;
stabtol = 1e-1;

% find n values for hopf bifurcation points
n_hopfbf = nan(size(etas));
for i = 1:length(etas)
    w = fzero(@(w) 1/w*(-atan(w)+pi) - gamma, pi/3);
    nstar = fzero(@(n) abs(n)/sqrt(1+w^2) * (abs(n)/sqrt(1+w^2) - 1)^(-(n+1)/n) - etas(i),5);
    n_hopfbf(i) = nstar;
end

% add in bifurcation points to ns to test (to close curves)
% and limit ns to those where oscillations are known to happen
% and a bit before, just to close the curves
ns = sort([ns, n_hopfbf]);
ns = ns(ns >= min(n_hopfbf));

% output variables for storing results
sz = [length(etas), length(ns)];
Xs_mins = nan(sz);
Xs_maxs = nan(sz);

% run parallel for loop through etas and gammas
for i = 1:length(etas)
    for j = 1:length(ns)
        eta = etas(i);
        n = ns(j);
        % skip if n is below hopf threshold
        if isnan(n_hopfbf(i)) || n < n_hopfbf(i)
            continue;
        elseif n == n_hopfbf(i)
            fixedpt = fzero(@(x) x*(1+x^n)-eta, 2);
            Xs_mins(i,j) = fixedpt;
            Xs_maxs(i,j) = fixedpt;
            continue;
        end
        
        % run simulations.
        % NB: need to run for longer near the bifurcation
        Ts = [0, 100+2000*exp(-5*(n - n_hopfbf(i)))];
        fullts = linspace(Ts(1),Ts(2), Ts(2));
        inits=logspace(-4,log10(2*eta),numinits);
        dXdT = @(T,X,Z) dXdTe(T,X,Z,eta,n);
        sol = dde23(dXdT, gamma, inits, Ts, options);
        
        % pull out simulation results
        ys = deval(sol, fullts);
        ysff = ys(:, floor(end*3/4):end);
        
        % save mins and maxs
        Xs_mins(i,j) = min(min(ysff));
        Xs_maxs(i,j) = max(max(ysff));
        
        % show progress
        disp([gamma, eta,n])
    end
end
%%
save('bifurcations_n_neta_hopfmaxmin.mat', 'etas', 'gamma', ...
     'ns', 'Xs_mins', 'Xs_maxs', 'n_hopfbf')
%%
for i = 1:length(etas)
    subplot(2, length(etas)/2, i);
    set(gca, 'linestyleorder', {':'}, 'colororder' ,[0 0 0], 'nextplot', 'add')
    plot(ns, squeeze([Xs_maxs(i,:);Xs_mins(i,:)])/etas(i), 'linewidth', 1.5);
    axis square;
    title(['\eta=', num2str(etas(i))]);
    xlabel('n');
    ylabel('X*/\eta');
    ylim([0, 1]);
    xlim([-7, 7]);
end
