# Supplementary material for: Nonlinear delay differential equations and their application to modeling biological network motifs
Source: Nat Commun. 2021 Mar 19;12:1788. doi: 10.1038/s41467-021-21700-8 (PMC7979834; doi:10.1038/s41467-021-21700-8)
Supplement: Supplementary file 3 — Source Data [file 41467_2021_21700_MOESM3_ESM.zip › DataS1/matlab/chaosbfs.m]

% commented-out p=, and save() lines for positive/negative dual
% feedback simulations.
params = @(behavior, eta1, eta2, gamma1, gamma2, n, m) struct('behavior', behavior, ...
         'eta1', eta1, 'eta2', eta2, 'gamma1', gamma1, 'gamma2', gamma2, 'n', n, 'm', m); 
p = params('Chaos', 16, 16, 1, 9.5, 5, 2);
%p = params('Chaos', 15, 1, 1, 9.5, 11, -3);
init = 0.1;
Ts = [0, 1000];
gamma2s = .01:.01:20;
sols = getsols(gamma2s, Ts, p, init);

MAXPEAKS = 500;
allpeaks = nan(length(sols), MAXPEAKS);
fullts = linspace(Ts(1), Ts(2), 50000);
parfor i = 1:length(sols)
    solxs = deval(sols{i}, fullts);
    Nlate = round(0.5*length(fullts));
    peaks = nan(MAXPEAKS, 1);
    peakstmp = findpeaks(solxs(Nlate:end), fullts(Nlate:end));
    if isempty(peakstmp)
        peakstmp = solxs(end);
    end
    peaks(1:length(peakstmp)) = peakstmp;
    allpeaks(i, :) = peaks;
    disp(i)
end

figure, plot(gamma2s, allpeaks, 'k.')

save('chaospeaks.mat', 'allpeaks', 'gamma2s');
%save('chaospeaks2.mat', 'allpeaks', 'gamma2s');
%%
function sols = getsols(gamma2s, Ts, p, init)
    options = ddeset('reltol', 1e-8, 'maxstep', 0.1);
    dXdT = @(T, X, Z, eta1, eta2, n, m) eta1/(1+Z(1)^n) + eta2/(1+Z(2)^m) - X;
    fullts = linspace(Ts(1), Ts(2), 1000);
    eqn = @(T,X,Z) dXdT(T, X, Z, p.eta1, p.eta2, p.n, p.m);
    
    gamma1 = p.gamma1;
    peaks = cell(length(gamma2s), 1);
    
    q = parallel.pool.DataQueue;
    afterEach(q, @showprogress);
    numsimsdone = 0;
    parfor i = 1:length(gamma2s)
        sols{i} = dde23(eqn, [gamma1; gamma2s(i)], init, Ts, options);
        send(q, i);
    end
    
    function showprogress(~)
        numsimsdone = numsimsdone + 1;
        percentdone = numsimsdone / numel(peaks) * 100;
        fprintf('Progress: %.2f %% (%d simulations of %d) \n', ...
                percentdone, numsimsdone, numel(peaks));
    end
end
