# Supplementary material for: Nonlinear delay differential equations and their application to modeling biological network motifs
Source: Nat Commun. 2021 Mar 19;12:1788. doi: 10.1038/s41467-021-21700-8 (PMC7979834; doi:10.1038/s41467-021-21700-8)
Supplement: Supplementary file 3 — Source Data [file 41467_2021_21700_MOESM3_ESM.zip › DataS1/matlab/boxcount.m]

function [dimension, confint95, confint50] = boxcount(data)
% data: NxM array, with M coordinates for each of N points
% Returns: dimension estimate and 95% confidence interval

% calculate number of filled boxes for varied box size
extent = min(max(data) - min(data));
epsilons = logspace(log10(extent)-5, log10(extent)-1, 300);
boxcounts = zeros(size(epsilons));
for j = 1:length(epsilons)
    epsilon = epsilons(j);
    coords = floor(data / epsilon);
    numboxs = size(unique(coords, 'rows'), 1);
    boxcounts(j) = numboxs;
end

% determine linear range and calculate linear fit
cutoffpt = length(epsilons);
maxdiff = 1;
maxdiffcutoff = max(abs(diff(log(boxcounts))));
while maxdiff > maxdiffcutoff
    ee = epsilons(end-cutoffpt+1:end);
    bb = boxcounts(end-cutoffpt+1:end);
    linfit = fit(log(1./ee)', log(bb)', 'poly1');
    coeffs = coeffvalues(linfit);
    maxdiff = max(abs(log(bb) - (coeffs(2)+coeffs(1)*log(1./ee))));
    cutoffpt = cutoffpt - 1;
end
% use half the linear range to be extra precise.
cutoffpt = floor(cutoffpt / 2);
ee = epsilons(end-cutoffpt+1:end);
bb = boxcounts(end-cutoffpt+1:end);
linfit = fit(log(1./ee)', log(bb)', 'poly1');
coeffs = coeffvalues(linfit);
confints95 = confint(linfit);
confints50 = confint(linfit, 0.50);

% plot data and fit
figure, hold on;
plot(log(1./epsilons), log(boxcounts));
plot(log(1./ee), coeffs(2) + coeffs(1).*log(1./ee))
hold off
title(['box dimension ~ ' num2str(coeffs(1))]);
legend({'box counts', ...
        ['fit: ' num2str(coeffs(1)) 'log(1/\epsilon) + ' num2str(coeffs(2))]},...
       'Location', 'SouthEast');
xlabel('log(1 / box width)')
ylabel('log(filled boxes)')

% return dimension
dimension = coeffs(1);
confint95 = confints95(:,1);
confint50 = confints50(:,1);
end
