# Supplementary material for: Nonlinear delay differential equations and their application to modeling biological network motifs
Source: Nat Commun. 2021 Mar 19;12:1788. doi: 10.1038/s41467-021-21700-8 (PMC7979834; doi:10.1038/s41467-021-21700-8)
Supplement: Supplementary file 3 — Source Data [file 41467_2021_21700_MOESM3_ESM.zip › DataS1/matlab/fetout.txt]

1			0.0252		1.0147		5.3306
2			0.0633		0.7863		4.4823		5
3			0.0496		0.3001		3.8533		11
4			0.0416		0.5097		3.7938		20
5			0.0561		0.4082		3.6078		16
6			0.0651		0.4632		3.4782		11
7			0.0275		0.4750		3.5684		12
8			0.0584		0.4562		3.4932		7
9			0.0462		0.6451		3.5278		8
10			0.0664		0.5936		3.4909		3
11			0.0174		1.0587		3.7127		9
12			0.0393		0.9670		3.7883		9
13			0.0569		0.8265		3.7938		21
14			0.0398		0.3816		3.7556		22
15			0.0523		0.9738		3.7866		2
16			0.0463		0.7456		3.8005		7
17			0.0678		0.4500		3.7376		10
18			0.0531		1.0212		3.7669		2
19			0.0548		0.4818		3.7337		14
20			0.0419		0.4128		3.7120		21
21			0.0800		1.2149		3.7221		5
22			0.0777		1.0138		3.7214		16
23			0.0731		0.8352		3.7124		8
24			0.0479		0.6405		3.7136		9
25			0.0299		0.9280		3.7632		14
26			0.0652		0.1643		3.6698		6
27			0.0465		0.4989		3.6606		18
28			0.0650		1.0902		3.6752		5
29			0.0902		0.4802		3.6316		7
30			0.0738		0.5788		3.6096		5
31			0.0664		0.4480		3.5820		4
32			0.0453		0.7735		3.5980		15
33			0.0306		0.6577		3.6231		16
34			0.0404		0.6721		3.6358		14
35			0.0529		0.5734		3.6301		14
36			0.0475		0.9901		3.6510		10
37			0.0498		0.7314		3.6570		6
38			0.0771		0.9094		3.6545		0
39			0.0361		0.7307		3.6720		22
40			0.0657		0.8290		3.6716		12
41			0.0525		0.3211		3.6458		8
42			0.0239		0.3191		3.6479		8
43			0.0468		0.9008		3.6623		10
44			0.0423		0.4291		3.6551		18
45			0.0646		0.9313		3.6594		12
46			0.0479		0.5845		3.6583		28
47			0.0880		0.6992		3.6441		11
48			0.0594		0.5187		3.6333		6
49			0.0355		0.5594		3.6403		19
50			0.0364		0.2435		3.6223		28
51			0.0666		0.9298		3.6259		4
52			0.0822		0.5675		3.6098		5
53			0.0811		0.8317		3.6050		2
54			0.0315		1.0829		3.6328		5
55			0.0683		0.6225		3.6247		7
56			0.0425		0.6913		3.6319		24
57			0.0468		0.7885		3.6396		0
58			0.0434		0.4089		3.6327		11
59			0.0709		0.2048		3.5971		2
60			0.0405		0.6816		3.6050		11
61			0.0299		0.9191		3.6269		14
62			0.0599		0.4669		3.6162		10
63			0.0450		0.8963		3.6273		3
64			0.0547		0.7011		3.6282		3
65			0.0235		0.2204		3.6220		21
66			0.0467		0.6205		3.6237		9
67			0.0213		0.8071		3.6479		24
68			0.0702		0.6902		3.6428		16
69			0.0633		0.1144		3.6023		11
70			0.0665		0.7523		3.6008		7
71			0.0249		1.1907		3.6287		12
72			0.0217		0.6781		3.6473		9
73			0.0510		0.9049		3.6542		6
74			0.0400		1.1407		3.6701		6
75			0.0153		0.2661		3.6762		5
76			0.0582		0.6180		3.6726		7
77			0.0753		0.5504		3.6622		9
78			0.0917		0.6801		3.6523		8
79			0.0676		0.6604		3.6477		19
80			0.0242		0.1876		3.6390		7
81			0.0578		0.8536		3.6420		1
82			0.0521		0.7643		3.6449		6
83			0.0127		0.7718		3.6724		14
84			0.0494		0.6671		3.6734		8
85			0.0230		0.9695		3.6937		21
86			0.0412		0.2067		3.6778		4
87			0.0765		0.8377		3.6752		8
88			0.0719		1.0430		3.6773		11
89			0.0744		0.4674		3.6658		9
90			0.0652		0.2235		3.6448		3
91			0.0484		0.9644		3.6522		14
92			0.0442		0.6679		3.6550		9
93			0.0648		1.1606		3.6605		2
94			0.0524		1.2688		3.6705		5
95			0.0750		0.5960		3.6633		5
96			0.0658		0.7906		3.6625		9
97			0.0509		0.9468		3.6682		16
98			0.0681		0.9790		3.6700		8
99			0.0449		0.2158		3.6558		29
100			0.0460		0.9486		3.6629		6
101			0.0256		0.4926		3.6689		9
102			0.0529		0.8727		3.6726		16
103			0.0433		0.4819		3.6707		9
104			0.0693		0.9704		3.6720		8
105			0.0689		0.3018		3.6574		5
106			0.0647		0.4878		3.6503		11
107			0.0897		0.5358		3.6403		3
108			0.0928		0.6702		3.6330		11
109			0.0507		0.6794		3.6341		12
110			0.0414		0.5174		3.6342		26
111			0.0698		0.8363		3.6337		8
112			0.0316		0.4366		3.6351		19
113			0.0596		0.7502		3.6352		13
114			0.0777		0.7729		3.6324		8
115			0.0534		0.8666		3.6358		10
116			0.0778		0.8365		3.6340		19
117			0.0483		0.4652		3.6308		18
118			0.0221		0.4453		3.6368		7
119			0.0374		0.1206		3.6204		18
120			0.0764		0.8999		3.6199		4
121			0.0959		0.6970		3.6136		4
122			0.0607		0.4423		3.6075		6
123			0.0799		0.7369		3.6042		10
124			0.0774		0.3479		3.5926		3
125			0.0661		0.4282		3.5855		6
126			0.0676		0.8364		3.5858		7
127			0.0371		0.2436		3.5790		27
128			0.0452		0.7182		3.5822		9
129			0.0938		0.7671		3.5779		9
130			0.0398		0.6330		3.5811		2
131			0.0691		0.5658		3.5769		8
132			0.0382		0.5035		3.5780		4
133			0.0382		1.0229		3.5867		6
134			0.0349		0.4412		3.5873		4
135			0.0282		0.2405		3.5836		11
136			0.0486		0.3705		3.5788		5
137			0.0382		0.9327		3.5863		11
138			0.0871		0.4198		3.5768		7
139			0.0412		0.6755		3.5801		11
140			0.0503		0.5910		3.5799		13
141			0.0306		0.6581		3.5859		3
142			0.0362		0.4068		3.5853		13
143			0.0632		0.7204		3.5847		11
144			0.0615		0.4294		3.5793		20
145			0.0274		0.4820		3.5832		14
146			0.0435		0.1558		3.5712		21
147			0.0235		0.6489		3.5795		12
148			0.0477		0.2737		3.5723		15
149			0.0556		1.1864		3.5780		4
150			0.0767		0.2094		3.5638		11
151			0.0658		0.7099		3.5629		8
152			0.0532		0.8213		3.5655		10
153			0.0191		0.8051		3.5774		6
154			0.0351		0.5106		3.5793		23
155			0.0608		1.0365		3.5826		14
156			0.0462		0.6023		3.5834		2
157			0.0639		0.4090		3.5776		14
158			0.0423		0.1777		3.5681		10
159			0.0910		0.7024		3.5642		5
160			0.0914		0.5033		3.5573		7
161			0.0503		0.3133		3.5515		16
162			0.0327		0.2976		3.5493		19
163			0.0285		0.9255		3.5583		21
164			0.0412		0.6628		3.5611		26
165			0.0291		0.5724		3.5655		4
166			0.0465		0.6264		3.5666		8
167			0.0990		0.6198		3.5611		10
168			0.0666		0.6891		3.5600		11
169			0.0397		1.1612		3.5677		12
170			0.0485		0.7686		3.5702		5
171			0.0677		0.4362		3.5650		19
172			0.0906		0.4170		3.5571		10
173			0.0489		0.7932		3.5598		2
174			0.0259		0.2478		3.5580		15
175			0.0640		1.1473		3.5615		18
176			0.0432		0.7739		3.5649		10
177			0.0737		0.3365		3.5572		5
178			0.0538		0.6203		3.5570		6
179			0.0631		0.7080		3.5566		11
180			0.0151		0.7410		3.5680		20
181			0.0395		0.5967		3.5700		5
182			0.0599		0.3126		3.5634		6
183			0.0481		0.8974		3.5670		9
184			0.0566		0.6013		3.5662		6
185			0.0492		0.1892		3.5574		5
186			0.0650		0.6126		3.5557		9
187			0.0532		0.5986		3.5553		0
188			0.0492		0.6016		3.5556		6
189			0.0508		0.5581		3.5551		4
190			0.0199		0.9966		3.5661		7
191			0.0465		0.4569		3.5647		10
192			0.0294		0.5930		3.5687		12
193			0.0551		0.5047		3.5668		17
194			0.0404		0.6779		3.5693		26
195			0.0284		0.7352		3.5751		17
196			0.0238		0.6051		3.5807		20
197			0.0408		0.6071		3.5823		4
198			0.0672		0.5782		3.5799		7
199			0.0486		0.6190		3.5804		6
200			0.0538		0.5440		3.5791		9
201			0.0293		0.7245		3.5843		28
202			0.0218		0.3923		3.5873		5
203			0.0888		0.6600		3.5838		6
204			0.0356		0.6966		3.5873		23
205			0.0325		0.8511		3.5928		21
206			0.0526		0.5937		3.5923		11
207			0.0205		0.7166		3.5997		21
208			0.0531		0.2562		3.5933		7
209			0.0550		0.4924		3.5913		5
210			0.0496		0.5945		3.5912		12
211			0.0654		0.2305		3.5828		14
212			0.0263		0.4026		3.5845		2
213			0.0224		0.2930		3.5851		18
214			0.0351		1.1050		3.5916		21
215			0.0304		0.5067		3.5938		13
216			0.0668		0.6376		3.5922		13
217			0.0404		0.5326		3.5928		5
218			0.0541		0.2600		3.5867		2
219			0.0385		0.5430		3.5877		16
220			0.0314		0.5400		3.5901		4
221			0.0721		0.8122		3.5897		4
222			0.0726		0.7468		3.5886		13
223			0.0207		0.9225		3.5971		7
224			0.0300		1.2839		3.6052		20
225			0.0406		0.5555		3.6060		8
226			0.0908		0.3740		3.5991		2
227			0.0571		0.9633		3.6012		2
228			0.0302		0.4976		3.6031		15
229			0.0426		0.5226		3.6031		12
230			0.0335		0.2514		3.6001		9
231			0.0393		0.5185		3.6006		18
232			0.0177		0.7561		3.6085		20
233			0.0344		0.3806		3.6079		10
234			0.0062		0.9219		3.6233		17
235			0.0622		0.2754		3.6170		6
236			0.0284		0.6953		3.6212		9
237			0.0281		0.4389		3.6227		4
238			0.0811		0.4615		3.6180		2
239			0.0690		0.5696		3.6156		3
240			0.0504		0.6154		3.6156		18
241			0.0265		0.3956		3.6168		5
242			0.0486		0.9444		3.6195		19
243			0.0793		0.6364		3.6170		11
244			0.0781		1.0292		3.6174		12
245			0.0375		0.6365		3.6193		10
246			0.0590		0.3833		3.6156		13
247			0.0149		0.5357		3.6219		14
248			0.0584		0.5795		3.6206		13
249			0.0248		1.1541		3.6283		4
250			0.0458		0.8809		3.6309		14
251			0.0394		0.8756		3.6342		27
252			0.0385		0.7270		3.6366		8
253			0.0257		0.5886		3.6401		4
254			0.0481		0.6615		3.6407		13
255			0.0521		0.8251		3.6420		18
256			0.0520		0.5365		3.6409		6
257			0.0420		0.6466		3.6421		20
258			0.0423		0.5564		3.6424		17
259			0.0225		0.9627		3.6493		2
260			0.0380		1.5018		3.6556		9
261			0.0410		0.7479		3.6577		11
262			0.0639		0.8899		3.6582		7
263			0.0572		0.4652		3.6558		11
264			0.0247		0.5494		3.6589		4
265			0.0291		0.3909		3.6592		9
266			0.0823		0.5360		3.6556		5
267			0.0471		0.4582		3.6542		25
268			0.0562		0.7053		3.6542		1
269			0.0661		0.5415		3.6519		7
270			0.0445		0.5291		3.6516		7
271			0.0416		0.8630		3.6543		13
272			0.0748		0.6579		3.6524		9
273			0.0606		0.8866		3.6532		3
274			0.0498		0.9495		3.6554		27
275			0.0465		0.6018		3.6555		1
276			0.0856		0.9226		3.6547		4
277			0.0551		0.9816		3.6565		20
278			0.0341		0.8359		3.6600		16
279			0.0537		0.3434		3.6564		8
280			0.0579		0.7072		3.6563		9
281			0.0351		0.5452		3.6573		25
282			0.0856		1.2320		3.6580		8
283			0.0552		0.7303		3.6583		16
284			0.0437		0.8606		3.6605		11
285			0.0682		0.6048		3.6587		10
286			0.0409		1.2979		3.6634		6
287			0.0419		0.8740		3.6659		3
288			0.0318		0.5113		3.6671		6
289			0.0354		0.6211		3.6687		21
290			0.0529		1.0017		3.6706		13
291			0.0284		0.4852		3.6721		6
292			0.0717		0.5421		3.6695		10
293			0.0545		0.3151		3.6656		1
294			0.0467		0.8347		3.6673		11
295			0.0333		0.6263		3.6692		8
296			0.0446		0.7570		3.6706		9
297			0.0266		0.5716		3.6732		8
298			0.0687		0.2970		3.6679		6
299			0.0329		0.1898		3.6641		23
300			0.0286		0.4410		3.6651		26
301			0.0469		0.4711		3.6640		1
302			0.0147		0.8514		3.6712		18
303			0.0415		0.5758		3.6716		16
304			0.0641		0.6962		3.6709		14
305			0.0385		1.0289		3.6744		7
306			0.0650		0.8586		3.6745		8
307			0.0668		0.7832		3.6741		3
308			0.0782		0.7360		3.6727		3
309			0.0833		0.6172		3.6702		9
310			0.0471		0.5923		3.6701		11
311			0.0401		0.5417		3.6704		10
312			0.0753		1.0227		3.6707		4
313			0.0731		0.5453		3.6682		11
314			0.0674		0.2635		3.6628		13
315			0.0620		0.4153		3.6599		5
316			0.0471		0.1469		3.6535		2
317			0.0599		0.6640		3.6529		14
318			0.0301		0.5609		3.6547		9
319			0.0300		0.6802		3.6573		22
320			0.0513		0.7790		3.6582		12
321			0.0554		0.6101		3.6576		10
322			0.0290		0.9302		3.6617		6
323			0.0985		1.0144		3.6608		3
324			0.0311		0.7935		3.6640		7
325			0.0696		0.5367		3.6618		14
326			0.0681		0.4069		3.6584		13
327			0.0449		0.2011		3.6539		13
328			0.0518		0.6884		3.6541		23
329			0.0747		0.3917		3.6503		7
330			0.0736		0.7118		3.6491		13
331			0.0719		0.4464		3.6461		13
332			0.0598		1.0882		3.6477		0
333			0.0601		0.5315		3.6462		14
334			0.0451		0.6401		3.6467		12
335			0.0516		0.5875		3.6463		15
336			0.0624		0.5834		3.6451		11
337			0.0643		0.9661		3.6458		6
338			0.0712		0.5623		3.6439		6
339			0.0605		0.6690		3.6434		7
340			0.0543		0.1306		3.6364		20
341			0.0871		0.1919		3.6290		5
342			0.0581		0.4516		3.6271		12
343			0.0506		0.6232		3.6271		10
344			0.0390		0.2085		3.6236		22
345			0.0789		0.5050		3.6208		4
346			0.0494		0.5349		3.6203		3
347			0.0245		0.1332		3.6169		3
348			0.0924		1.0491		3.6166		3
349			0.0713		1.0431		3.6173		22
350			0.0265		0.8077		3.6211		20
351			0.0981		0.1311		3.6119		3
352			0.0358		0.5797		3.6131		18
353			0.0560		0.5622		3.6123		5
354			0.0492		0.2031		3.6079		10
355			0.0457		0.8225		3.6094		12
356			0.0379		0.6843		3.6110		5
357			0.0552		0.5754		3.6104		3
358			0.0496		0.4166		3.6089		26
359			0.0159		0.1952		3.6089		9
360			0.0760		0.9899		3.6092		6
361			0.0511		0.6220		3.6092		20
362			0.0483		0.5330		3.6087		7
363			0.0361		0.7515		3.6109		15
364			0.0666		1.0532		3.6119		6
365			0.0432		0.4676		3.6114		15
366			0.0639		0.4539		3.6093		7
367			0.0470		0.4296		3.6081		16
368			0.0241		0.4688		3.6100		24
369			0.0458		0.5154		3.6096		29
370			0.0630		1.0350		3.6108		5
371			0.0421		0.5820		3.6113		10
372			0.0392		0.6610		3.6125		8
373			0.0270		0.3703		3.6130		10
374			0.0355		0.4670		3.6133		5
375			0.0152		0.8031		3.6189		22
376			0.0705		0.3369		3.6153		15
377			0.0860		0.5540		3.6128		5
378			0.0208		0.4735		3.6152		11
379			0.0335		0.6785		3.6171		17
380			0.0617		0.4502		3.6151		10
381			0.0333		0.7807		3.6176		11
382			0.0623		0.5413		3.6163		6
383			0.0264		0.6784		3.6191		15
384			0.0874		0.4740		3.6160		5
385			0.0454		0.2888		3.6135		16
386			0.0440		0.2813		3.6111		13
387			0.0525		0.4385		3.6097		10
388			0.0670		0.6018		3.6085		11
389			0.0433		1.1364		3.6114		11
390			0.0810		0.7193		3.6102		7
391			0.0494		0.5253		3.6097		21
392			0.0110		0.4456		3.6141		1
393			0.0952		0.6034		3.6117		10
394			0.0216		0.7466		3.6155		15
395			0.0547		1.0556		3.6171		13
396			0.0451		0.4200		3.6161		10
397			0.0513		0.2394		3.6126		25
398			0.0683		0.2879		3.6088		13
399			0.0521		0.7254		3.6092		10
400			0.0342		0.6601		3.6109		5
401			0.0667		0.3411		3.6078		3
402			0.0587		0.9230		3.6087		5
403			0.0423		0.7288		3.6099		9
404			0.0152		0.3062		3.6117		11
405			0.0578		0.9159		3.6126		10
406			0.0676		0.5944		3.6115		14
407			0.0779		0.7855		3.6108		14
408			0.0610		0.5770		3.6099		17
409			0.0354		0.5689		3.6108		24
410			0.0440		0.7537		3.6120		5
411			0.0522		0.8148		3.6129		2
412			0.0251		0.4578		3.6143		11
413			0.0626		0.9983		3.6152		14
414			0.0854		0.3889		3.6118		6
415			0.0547		0.8997		3.6128		13
416			0.0917		0.4197		3.6094		4
417			0.0466		0.4148		3.6083		12
418			0.0695		0.5313		3.6067		19
419			0.0239		0.7077		3.6097		9
420			0.0287		0.7569		3.6124		22
421			0.0561		0.5347		3.6115		9
422			0.0292		0.5730		3.6131		14
423			0.0350		1.0737		3.6163		16
424			0.0548		0.4969		3.6152		6
425			0.0322		0.7271		3.6173		18
426			0.0507		0.3707		3.6156		1
427			0.0303		0.5652		3.6170		11
428			0.0538		0.5030		3.6161		4
429			0.0818		0.4341		3.6133		9
430			0.0455		0.7429		3.6142		10
431			0.0176		0.8639		3.6189		14
432			0.0513		0.7051		3.6193		17
433			0.0656		0.8578		3.6195		8
434			0.0269		0.6263		3.6216		26
435			0.0257		0.7086		3.6242		12
436			0.0745		0.5417		3.6225		2
437			0.0587		0.9218		3.6233		4
438			0.0554		0.3295		3.6209		7
439			0.0499		0.8995		3.6222		5
440			0.0564		0.8689		3.6229		17
441			0.0568		0.6466		3.6226		9
442			0.0382		0.4380		3.6224		15
443			0.0428		0.9047		3.6242		14
444			0.0160		0.6389		3.6280		10
445			0.0753		0.4649		3.6257		4
446			0.0156		0.6014		3.6294		16
447			0.0730		0.6612		3.6284		4
448			0.0384		0.8531		3.6303		7
449			0.0231		0.8637		3.6338		7
450			0.0249		1.0842		3.6378		9
451			0.0877		1.0581		3.6378		9
452			0.0253		0.2910		3.6375		10
453			0.0095		0.8773		3.6439		23
454			0.0697		1.0343		3.6444		4
455			0.0617		0.5420		3.6433		1
456			0.0557		0.8535		3.6439		3
457			0.0416		0.3809		3.6430		7
458			0.0534		0.6123		3.6427		3
459			0.0527		0.9844		3.6440		18
460			0.0582		0.6730		3.6437		21
461			0.0566		0.7392		3.6439		6
462			0.0522		0.4386		3.6426		7
463			0.0625		0.8743		3.6430		5
464			0.0405		0.8031		3.6444		15
465			0.0240		0.5739		3.6464		18
466			0.0417		0.3742		3.6454		21
467			0.0730		0.8465		3.6451		11
468			0.0379		0.7495		3.6466		6
469			0.0675		0.5189		3.6451		8
470			0.0637		0.7491		3.6449		12
471			0.0359		0.9061		3.6470		1
472			0.0599		0.9161		3.6476		14
473			0.0694		0.9535		3.6479		8
474			0.0319		0.7980		3.6500		20
475			0.0391		0.4717		3.6499		17
476			0.0266		0.8474		3.6527		23
477			0.0525		0.5323		3.6521		7
478			0.0189		0.3214		3.6530		10
479			0.0739		0.4010		3.6504		9
480			0.0438		0.4077		3.6495		10
481			0.0804		0.4256		3.6470		8
482			0.0701		0.9493		3.6472		12
483			0.0197		0.7625		3.6506		15
484			0.0298		0.4735		3.6513		9
485			0.0369		0.8838		3.6532		4
486			0.0749		0.8102		3.6527		1
487			0.0446		0.6657		3.6532		23
488			0.0403		0.2455		3.6511		11
489			0.0281		0.7560		3.6533		8
490			0.0343		0.5681		3.6541		8
491			0.0474		0.6152		3.6542		10
492			0.0627		0.8246		3.6544		9
493			0.0294		0.6618		3.6561		8
494			0.0467		0.5492		3.6559		5
495			0.0953		0.7074		3.6543		3
496			0.0239		0.8548		3.6573		11
497			0.0333		0.7894		3.6592		7
498			0.0203		0.3145		3.6598		11
499			0.0931		0.8024		3.6587		1
500			0.0573		0.5676		3.6580		2
501			0.0385		0.7571		3.6592		11
502			0.0603		0.4190		3.6575		3
503			0.0425		0.6319		3.6580		8
504			0.0418		0.6050		3.6584		2
505			0.0832		0.4865		3.6562		0
506			0.0421		0.9357		3.6578		19
507			0.0450		1.3578		3.6603		4
508			0.0716		0.2445		3.6566		6
509			0.0568		0.4429		3.6552		13
510			0.0594		0.4519		3.6538		12
511			0.0695		0.6431		3.6529		12
512			0.0499		0.5374		3.6525		13
513			0.0804		0.5770		3.6509		11
514			0.0384		0.7797		3.6523		14
515			0.0367		0.9587		3.6543		7
516			0.0486		0.7601		3.6549		10
517			0.0255		0.5361		3.6563		18
518			0.0697		0.3598		3.6539		18
519			0.0975		0.4111		3.6508		4
520			0.0711		0.5412		3.6494		6
521			0.0647		0.7750		3.6493		13
522			0.0402		0.6185		3.6499		14
523			0.0796		0.6493		3.6487		5
524			0.0453		0.4256		3.6479		17
525			0.0367		0.8837		3.6497		5
526			0.0811		0.8451		3.6492		5
527			0.0268		0.7060		3.6512		9
528			0.0663		0.5352		3.6500		9
529			0.0609		0.6093		3.6494		1
530			0.0387		0.4788		3.6493		7
531			0.0194		0.9882		3.6531		6
532			0.0474		0.5187		3.6527		25
533			0.0332		0.6929		3.6541		14
534			0.0552		0.5485		3.6535		15
535			0.0695		0.3416		3.6509		10
536			0.0165		0.3335		3.6522		26
537			0.0186		0.4445		3.6540		7
538			0.0776		0.4131		3.6516		6
539			0.0469		0.4473		3.6509		4
540			0.0584		0.5412		3.6501		8
541			0.0484		0.3014		3.6482		17
542			0.0797		0.7752		3.6476		12
543			0.0790		0.2815		3.6442		14
544			0.0285		0.6686		3.6459		8
545			0.0846		0.1807		3.6412		4
546			0.0415		0.9129		3.6427		21
547			0.0201		0.4138		3.6440		17
548			0.0407		0.3078		3.6427		1
549			0.0235		0.8561		3.6455		15
550			0.0746		0.4959		3.6438		4
551			0.0322		0.7041		3.6453		11
552			0.0558		0.5832		3.6448		6
553			0.0433		0.5616		3.6449		7
554			0.0469		0.7876		3.6457		16
555			0.0580		0.1358		3.6413		1
556			0.0396		0.5281		3.6415		21
557			0.0398		0.9251		3.6431		10
558			0.0574		0.9605		3.6439		11
559			0.0372		0.7820		3.6452		9
560			0.0506		0.4610		3.6444		13
561			0.0720		0.5748		3.6433		1
562			0.0962		0.4349		3.6406		14
563			0.0306		0.7799		3.6425		5
564			0.0397		0.5970		3.6429		12
565			0.0577		0.7985		3.6432		0
566			0.0140		0.7359		3.6469		16
567			0.0410		0.7469		3.6478		12
568			0.0058		0.5364		3.6529		7
569			0.0347		1.0061		3.6550		4
570			0.0332		0.3924		3.6548		29
571			0.0493		0.3314		3.6533		7
572			0.0636		0.3137		3.6509		13
573			0.0584		0.6091		3.6504		7
574			0.0703		0.4242		3.6486		4
575			0.0495		0.8726		3.6494		5
576			0.0476		0.4531		3.6487		6
577			0.0473		0.6244		3.6489		10
578			0.0287		0.8950		3.6511		6
579			0.0351		0.8091		3.6527		10
580			0.0579		0.8950		3.6532		17
581			0.0574		0.7243		3.6532		8
582			0.0239		0.2600		3.6528		2
583			0.0204		0.7143		3.6553		17
584			0.0641		0.2834		3.6528		8
585			0.0146		0.7176		3.6561		26
586			0.0809		0.3624		3.6536		6
587			0.0540		0.5239		3.6529		2
588			0.0915		0.4547		3.6507		9
589			0.0657		0.8723		3.6508		12
590			0.0509		0.6163		3.6507		18
591			0.0314		0.6010		3.6517		18
592			0.0499		0.8298		3.6524		8
593			0.0625		0.3250		3.6503		20
594			0.0473		0.4609		3.6496		19
595			0.0710		0.6792		3.6490		7
596			0.0350		0.8456		3.6506		1
597			0.0557		0.6453		3.6504		5
598			0.0800		0.3542		3.6479		11
599			0.0512		0.8272		3.6485		17
600			0.0513		0.8924		3.6493		18
601			0.0229		0.3391		3.6497		24
602			0.0896		0.5027		3.6477		13
603			0.0916		0.8553		3.6470		4
604			0.0676		0.5552		3.6460		10
605			0.0369		0.7091		3.6470		19
606			0.0405		0.3463		3.6461		14
607			0.0702		1.0649		3.6466		18
608			0.0531		0.1387		3.6429		29
609			0.0245		0.7878		3.6451		3
610			0.0651		0.8168		3.6451		9
611			0.0645		1.1244		3.6459		8
612			0.0447		0.3671		3.6449		12
613			0.0533		0.6423		3.6448		7
614			0.0523		0.7376		3.6451		2
615			0.0255		0.2421		3.6445		9
616			0.0699		0.4028		3.6426		7
617			0.0411		0.1020		3.6389		5
618			0.0496		0.6168		3.6389		11
619			0.0492		0.7233		3.6392		8
620			0.0193		0.8951		3.6423		9
621			0.0695		0.3594		3.6402		8
622			0.0831		1.1809		3.6406		2
623			0.0301		0.3824		3.6406		16
624			0.0253		0.2602		3.6402		2
625			0.0510		0.4764		3.6395		11
626			0.0676		0.8304		3.6395		7
627			0.0592		0.3658		3.6378		13
628			0.0854		0.6809		3.6368		6
629			0.0469		0.8658		3.6377		20
630			0.0368		0.5238		3.6380		2
631			0.0551		0.7774		3.6383		6
632			0.0401		1.1978		3.6403		13
633			0.0486		0.6393		3.6404		14
634			0.0686		0.6927		3.6400		5
635			0.0388		0.6138		3.6405		14
636			0.0240		0.6590		3.6423		17
637			0.0565		0.5653		3.6418		8
638			0.0502		0.5067		3.6413		9
639			0.0707		0.1534		3.6374		11
640			0.0738		0.6222		3.6365		17
641			0.0307		0.0808		3.6330		6
642			0.0808		0.2846		3.6302
643			0.0714		0.7441		3.6298		9
644			0.0689		0.6978		3.6293		6
645			0.0471		0.8428		3.6301		6
646			0.0436		0.7479		3.6309		11
647			0.0499		0.4352		3.6301		2
648			0.0526		0.4013		3.6290		13
649			0.0412		0.6374		3.6295		2
650			0.0523		0.4911		3.6289		15
651			0.0781		0.8855		3.6287		7
652			0.0226		0.8301		3.6311		21
653			0.0364		0.8857		3.6326		4
654			0.0350		0.8069		3.6340		12
655			0.0714		0.5402		3.6329		9
656			0.0730		0.6063		3.6320		11
657			0.0809		0.8095		3.6315		1
658			0.0462		0.5469		3.6314		3
659			0.0261		0.8506		3.6335		6
660			0.0513		1.0803		3.6347		6
661			0.0210		0.4952		3.6361		18
662			0.0336		1.0060		3.6380		18
663			0.0629		0.6571		3.6376		3
664			0.0377		0.4098		3.6373		14
665			0.0765		0.6605		3.6365		12
666			0.0526		0.5757		3.6363		9
667			0.0808		0.4379		3.6345		4
668			0.0492		0.3272		3.6331		10
669			0.0206		0.4257		3.6342		3
670			0.0428		0.2657		3.6327		19
671			0.0367		0.9942		3.6344		8
672			0.0623		0.1739		3.6312		12
673			0.0595		0.5629		3.6306		17
674			0.0631		0.4630		3.6295		14
675			0.0587		0.6949		3.6294		8
676			0.0946		0.4430		3.6273		2
677			0.0910		0.6240		3.6261		6
678			0.0352		0.6688		3.6270		0
679			0.0368		0.4562		3.6270		7
680			0.0485		0.6075		3.6270		17
681			0.0426		0.7843		3.6279		6
682			0.0328		0.7165		3.6291		10
683			0.0655		0.2856		3.6269		8
684			0.0956		0.8430		3.6262		5
685			0.0239		0.7862		3.6282		4
686			0.0590		0.4880		3.6274		12
687			0.0641		0.3610		3.6257		1
688			0.0646		0.7268		3.6255		6
689			0.0739		0.8525		3.6254		23
690			0.0483		0.8174		3.6261		1
691			0.0373		1.2301		3.6281		14
692			0.0981		0.5899		3.6266		6
693			0.0892		0.4914		3.6249		6
694			0.0688		0.8893		3.6250		16
695			0.0424		0.7047		3.6256		25
696			0.0250		0.4680		3.6265		21
697			0.0542		0.4145		3.6255		23
698			0.0599		0.9983		3.6261		7
699			0.0727		0.7732		3.6258		7
700			0.0615		0.7398		3.6258		10
701			0.0838		0.8080		3.6253		18
702			0.0402		0.8450		3.6264		3
703			0.0351		0.4967		3.6266		24
704			0.0503		0.8136		3.6272		2
705			0.0440		0.9699		3.6284		8
706			0.0516		0.9638		3.6292		5
707			0.0533		0.8655		3.6298		13
708			0.0432		0.6285		3.6301		29
709			0.0324		0.6189		3.6310		10
710			0.0140		0.8946		3.6343		10
711			0.0724		0.2535		3.6317		5
712			0.0276		0.7393		3.6333		6
713			0.0599		0.8175		3.6335		5
714			0.0686		0.4531		3.6322		11
715			0.0762		0.4437		3.6307		4
716			0.0483		0.5881		3.6307		11
717			0.0362		0.9948		3.6323		24
718			0.0765		0.9283		3.6322		14
719			0.0906		0.5415		3.6308		3
720			0.0540		0.8364		3.6312		16
721			0.0744		0.3952		3.6295		6
722			0.0543		0.8720		3.6300		12
723			0.0419		0.8918		3.6311		5
724			0.0630		0.4422		3.6300		8
725			0.0780		0.6280		3.6291		14
726			0.0410		0.3747		3.6285		14
727			0.0944		0.7854		3.6277		6
728			0.0288		0.9915		3.6298		11
729			0.0277		0.7459		3.6313		12
730			0.0522		0.4324		3.6305		27
731			0.0473		0.4315		3.6299		15
732			0.0193		0.4743		3.6313		23
733			0.0506		0.5904		3.6311		22
734			0.0358		0.4811		3.6313		7
735			0.0501		1.0694		3.6324		15
736			0.0379		0.4237		3.6322		16
737			0.0492		0.8918		3.6329		9
738			0.0231		0.7447		3.6348		15
739			0.0374		0.6597		3.6355		15
740			0.0458		0.2492		3.6338		11
741			0.0562		0.8497		3.6342		28
742			0.0425		1.0449		3.6356		15
743			0.0201		0.6804		3.6375		10
744			0.0375		0.6978		3.6383		7
745			0.0606		1.0725		3.6390		7
746			0.0465		0.8296		3.6397		16
747			0.0308		1.0967		3.6417		11
748			0.0517		1.0151		3.6426		10
749			0.0648		0.8597		3.6427		16
750			0.0834		0.1281		3.6387		6
751			0.0916		0.6266		3.6375		4
752			0.0399		1.3710		3.6395		7
753			0.0621		0.5224		3.6387		10
754			0.0427		0.5911		3.6389		11
755			0.0448		0.6124		3.6391		5
756			0.0363		0.8598		3.6403		6
757			0.0751		0.7839		3.6400		9
758			0.0627		0.6485		3.6396		15
759			0.0620		0.6922		3.6394		10
760			0.0541		0.7168		3.6395		4
761			0.0759		1.0470		3.6397		6
762			0.0277		0.9395		3.6416		5
763			0.0288		0.8704		3.6433		16
764			0.0632		0.9977		3.6437		6
765			0.0298		0.7223		3.6450		17
766			0.0752		0.6544		3.6443		3
767			0.0101		0.9027		3.6480		29
768			0.0821		1.0087		3.6479		5
769			0.0533		0.5390		3.6475		5
770			0.0557		0.7760		3.6477		10
771			0.0472		0.9001		3.6485		12
772			0.0566		0.9135		3.6490		1
773			0.0184		0.8393		3.6514		8
774			0.0389		0.5797		3.6517		10
775			0.0554		0.1277		3.6486		17
776			0.0389		0.2860		3.6476		5
777			0.0182		0.4424		3.6488		27
778			0.0641		0.4128		3.6476		9
779			0.0581		0.3992		3.6465		7
780			0.0212		0.3363		3.6469		11
781			0.0506		0.3199		3.6456		7
782			0.0530		0.6555		3.6456		18
783			0.0236		0.6486		3.6471		3
784			0.0638		0.6522		3.6467		4
785			0.0350		1.0235		3.6482		4
786			0.0426		0.3086		3.6472		5
787			0.0244		0.8780		3.6492		10
788			0.0496		0.3331		3.6480		9
789			0.0743		1.0573		3.6483		12
790			0.0382		0.4376		3.6481		13
791			0.0437		0.2932		3.6470		8
792			0.0718		1.1893		3.6475		5
793			0.0526		0.8074		3.6478		21
794			0.0353		0.7285		3.6487		14
795			0.0661		0.7690		3.6486		10
796			0.0557		0.9243		3.6491		6
797			0.0564		0.5469		3.6486		9
798			0.0396		0.9159		3.6497		7
799			0.0551		0.4757		3.6491		5
800			0.0853		0.7302		3.6484		7
801			0.0142		0.5948		3.6506		16
802			0.0485		0.6255		3.6506		6
803			0.0209		0.7827		3.6526		26
804			0.0575		0.6923		3.6525		3
805			0.0510		0.6503		3.6525		11
806			0.0260		0.5842		3.6535		8
807			0.0383		0.1769		3.6518		8
808			0.0716		0.4301		3.6504		3
809			0.0299		0.2669		3.6498		24
810			0.0372		0.2440		3.6487		12
811			0.0592		0.4970		3.6480		4
812			0.0189		0.8267		3.6502		18
813			0.0217		0.8178		3.6521		7
814			0.0565		0.5731		3.6517		9
815			0.0259		0.6057		3.6528		11
816			0.0152		0.2828		3.6535		4
817			0.0539		0.6369		3.6534		19
818			0.0723		0.5459		3.6525		5
819			0.0497		0.7041		3.6527		6
820			0.0094		0.8105		3.6561		16
821			0.0453		0.6874		3.6565		16
822			0.0801		0.9362		3.6563		5
823			0.0428		0.5762		3.6564		12
824			0.0547		0.4272		3.6556		19
825			0.0299		0.5493		3.6563		13
826			0.0393		0.6224		3.6567		5
827			0.0643		0.5073		3.6558		5
828			0.0862		0.4185		3.6542		3
829			0.0611		0.7720		3.6542		17
830			0.0737		0.6447		3.6535		7
831			0.0220		1.1573		3.6560		15
832			0.0835		0.6352		3.6551		8
833			0.0189		0.7892		3.6572		12
834			0.0407		0.3955		3.6568		10
835			0.0653		0.3550		3.6553		10
836			0.0529		0.5372		3.6549		2
837			0.0566		0.8195		3.6552		11
838			0.0612		0.4740		3.6544		21
839			0.0420		0.5618		3.6545		11
840			0.0716		0.8176		3.6543		8
841			0.0391		0.2561		3.6532		15
842			0.0912		0.5764		3.6520		5
843			0.0594		0.5714		3.6515		12
844			0.0218		0.5291		3.6526		20
845			0.0397		0.5482		3.6528		19
846			0.0747		0.8417		3.6526		1
847			0.0594		0.5860		3.6522		11
848			0.0451		0.6877		3.6525		8
849			0.0368		0.9743		3.6538		7
850			0.0768		0.8434		3.6536		14
851			0.0144		1.1712		3.6567		10
852			0.0747		0.3991		3.6553		14
853			0.0752		0.3877		3.6538		4
854			0.0439		0.7333		3.6542		5
855			0.0302		0.5501		3.6549		24
856			0.0620		0.9406		3.6552		9
857			0.0527		0.3797		3.6542		15
858			0.0807		0.7327		3.6537		0
859			0.0760		1.0311		3.6538		5
860			0.0746		0.9686		3.6539		14
861			0.0530		0.8645		3.6543		15
862			0.0467		0.3994		3.6537		12
863			0.0547		0.5242		3.6532		5
864			0.0272		0.6045		3.6541		7
865			0.0196		0.5084		3.6554		18
866			0.0480		0.4574		3.6549		8
867			0.0555		0.3454		3.6537		18
868			0.0818		1.1348		3.6539		6
869			0.0752		1.0530		3.6541		9
870			0.0660		0.3013		3.6524		0
871			0.0432		0.7247		3.6528		12
872			0.0626		0.3248		3.6514		12
873			0.0622		0.5455		3.6508		4
874			0.0372		0.3451		3.6503		9
875			0.0466		0.2910		3.6491		13
876			0.0700		0.6532		3.6487		8
877			0.0462		0.7088		3.6490		3
878			0.0559		0.5652		3.6486		12
879			0.0640		0.5459		3.6480		13
880			0.0669		0.6233		3.6475		8
881			0.0101		0.8269		3.6506		19
882			0.0834		0.8580		3.6503		13
883			0.0604		1.0188		3.6507		2
884			0.0578		0.5233		3.6502		14
885			0.0341		0.2148		3.6491		2
886			0.0202		0.2928		3.6493		3
887			0.0359		1.0441		3.6507		16
888			0.0243		0.9387		3.6525		16
889			0.0480		0.3597		3.6517		10
890			0.0269		0.9798		3.6534		20
891			0.0575		0.8674		3.6537		15
892			0.0338		0.8768		3.6548		6
893			0.0855		0.7763		3.6543		4
894			0.0680		0.0780		3.6505		10
895			0.0780		0.5474		3.6495
896			0.0816		0.4298		3.6481		14
897			0.0694		0.9243		3.6482		14
898			0.0273		0.7211		3.6494		10
899			0.0959		0.5285		3.6481		3
900			0.0324		0.6503		3.6489		29
901			0.0833		0.9723		3.6487		5
902			0.0654		0.5704		3.6482		13
903			0.0669		0.4651		3.6472		6
904			0.0986		0.8990		3.6467		4
905			0.0456		0.7408		3.6471		18
906			0.0249		0.5338		3.6480		8
907			0.0763		1.0505		3.6481		4
908			0.0414		0.1780		3.6464		19
909			0.0359		0.7110		3.6472		10
910			0.0476		0.8636		3.6477		11
911			0.0433		0.4385		3.6474		16
912			0.0626		0.9584		3.6477		17
913			0.0853		0.3628		3.6460		6
914			0.0512		0.9236		3.6466		16
915			0.0465		0.7194		3.6469		4
916			0.0171		1.1335		3.6495		14
917			0.0879		0.9050		3.6492		15
918			0.0803		0.4256		3.6479		10
919			0.0341		0.3062		3.6474		8
920			0.0641		0.6238		3.6470		10
921			0.0464		1.0596		3.6479		15
922			0.0825		0.8908		3.6477		16
923			0.0841		0.2650		3.6455		9
924			0.0868		0.5757		3.6445		7
925			0.0391		0.7936		3.6453		6
926			0.0980		0.5697		3.6441		5
927			0.0757		0.3173		3.6424		4
928			0.0336		0.5271		3.6427		16
929			0.0464		0.7205		3.6431		9
930			0.0151		0.7705		3.6453		3
931			0.0685		0.7801		3.6451		4
932			0.0461		0.8256		3.6457		22
933			0.0456		0.1231		3.6433		10
934			0.0150		0.3411		3.6442		11
935			0.0558		0.4030		3.6434		9
936			0.0868		1.1920		3.6435		7
937			0.0355		0.4891		3.6437		14
938			0.0792		0.1640		3.6409		8
939			0.0495		0.7531		3.6412		8
940			0.0322		0.5630		3.6417		8
941			0.0682		0.8276		3.6417		9
942			0.0509		0.8736		3.6422		16
943			0.0615		0.7798		3.6422		9
944			0.0914		0.3564		3.6404		9
945			0.0575		0.3861		3.6395		3
946			0.0790		0.7703		3.6391		6
947			0.0502		0.8063		3.6395		18
948			0.0412		0.5494		3.6396		10
949			0.0696		0.6798		3.6392		1
950			0.0444		0.5672		3.6393		20
951			0.0764		0.9256		3.6392		22
952			0.0715		1.1654		3.6396		3
953			0.0389		0.9378		3.6406		11
954			0.0570		0.2185		3.6388		20
955			0.0478		0.8550		3.6394		12
956			0.0665		1.0109		3.6397		5
957			0.0861		0.7703		3.6392		10
958			0.0294		0.3357		3.6390		5
959			0.0329		0.9884		3.6404		7
960			0.0570		0.9174		3.6408		20
961			0.0710		0.5389		3.6400		9
962			0.0893		0.3384		3.6382		1
963			0.0379		0.7388		3.6389		9
964			0.0522		0.8107		3.6392		8
965			0.0633		0.4799		3.6385		7
966			0.0514		0.4869		3.6381		26
967			0.0437		0.5568		3.6381		4
968			0.0829		0.4951		3.6370		9
969			0.0307		0.7778		3.6381		12
970			0.0160		0.1318		3.6375		14
971			0.0480		0.4094		3.6369		4
972			0.0527		0.5894		3.6367		15
973			0.0461		0.6745		3.6370		6
974			0.0300		0.5614		3.6376		6
975			0.0404		0.4678		3.6375		9
976			0.0488		0.4637		3.6371		10
977			0.0736		0.3115		3.6355		12
978			0.0721		0.5153		3.6347		2
979			0.0587		0.5714		3.6343		6
980			0.0684		0.4303		3.6333		1
981			0.0367		0.6480		3.6338		17
982			0.0289		0.1953		3.6329		9
983			0.0424		0.6048		3.6331		8
984			0.0504		0.3350		3.6322		21
985			0.0359		0.4013		3.6321		13
986			0.0366		1.1974		3.6335		17
987			0.0563		0.4544		3.6329		13
988			0.0255		0.6947		3.6340		4
989			0.0635		0.3178		3.6327		16
990			0.0800		0.4154		3.6314		2
991			0.0428		0.8907		3.6322		5
992			0.0658		0.7920		3.6321		20
993			0.0906		0.6497		3.6313		17
994			0.0177		0.4660		3.6324		8
995			0.0279		0.5310		3.6331		7
996			0.0867		0.6070		3.6322		2
997			0.0689		0.9023		3.6323		8
998			0.0476		0.2832		3.6312		2
999			0.0441		0.5130		3.6311		19
1000			0.0503		0.5357		3.6309		12
1001			0.0540		0.2060		3.6292		15
1002			0.0534		1.0795		3.6299		13
1003			0.0293		0.6771		3.6308		4
1004			0.0593		0.6933		3.6308		3
1005			0.0363		0.8170		3.6316		21
1006			0.0369		0.1770		3.6302		2
1007			0.0322		0.2598		3.6296		9
1008			0.0949		1.0000		3.6294		4
1009			0.0747		0.2151		3.6273		15
1010			0.0723		0.7358		3.6270		5
1011			0.0496		0.2156		3.6256		3
1012			0.0298		1.2238		3.6273		5
1013			0.0749		0.4888		3.6264		3
1014			0.0767		0.3285		3.6248		2
1015			0.0634		0.6316		3.6245		11
1016			0.0237		0.5739		3.6255		14
1017			0.0482		0.6156		3.6256		7
1018			0.0218		0.4881		3.6264		7
1019			0.0295		0.7325		3.6274		12
1020			0.0751		0.8634		3.6273		8
1021			0.0221		0.8645		3.6289		19
1022			0.0635		0.7732		3.6289		15
1023			0.0603		0.4399		3.6281		25
1024			0.0825		0.1729		3.6256		5
1025			0.0704		0.8457		3.6256		7
1026			0.0635		0.2469		3.6240		15
1027			0.0718		0.7718		3.6238		2
1028			0.0430		0.3018		3.6230		17
1029			0.0529		0.9169		3.6235		18
1030			0.0242		1.2014		3.6254		21
1031			0.0566		1.1797		3.6262		15
1032			0.0246		0.7986		3.6275		20
1033			0.0466		0.7017		3.6278		15
1034			0.0781		1.1612		3.6281		11
1035			0.0701		0.8075		3.6280		9
1036			0.0265		0.6390		3.6289		5
1037			0.0528		1.0475		3.6295		15
1038			0.0445		0.5352		3.6295		8
1039			0.0406		0.9610		3.6304		14
1040			0.0687		0.4165		3.6294		7
1041			0.0529		0.8226		3.6297		9
1042			0.0588		0.4026		3.6289		17
1043			0.0883		0.9604		3.6287		14
1044			0.0832		0.7057		3.6282		9
1045			0.0894		0.5017		3.6271		6
1046			0.0994		0.4934		3.6259		6
1047			0.0185		1.0026		3.6279		11
1048			0.0230		0.9431		3.6295		5
1049			0.0242		0.6248		3.6306		3
1050			0.0932		0.7578		3.6300		13
1051			0.0769		0.6365		3.6294		14
1052			0.0834		0.3273		3.6279		15
1053			0.0525		0.9356		3.6284		3
1054			0.0337		0.7634		3.6292		22
1055			0.0837		0.6361		3.6285		8
1056			0.0457		0.8681		3.6291		6
1057			0.0746		0.3133		3.6276		4
1058			0.0301		0.6916		3.6285		13
1059			0.0515		0.8074		3.6288		7
1060			0.0343		1.0489		3.6300		12
1061			0.0223		0.1824		3.6295		21
1062			0.0748		0.7744		3.6292		6
1063			0.0736		0.3176		3.6278		3
1064			0.0374		0.6845		3.6283		17
1065			0.0339		0.7287		3.6291		7
1066			0.0749		0.8415		3.6289		3
1067			0.0726		0.7999		3.6288		4
1068			0.0169		0.9675		3.6309		3
1069			0.0546		0.9350		3.6313		18
1070			0.0168		0.5947		3.6327		9
1071			0.0345		0.6331		3.6332		2
1072			0.0190		0.4704		3.6342		15
1073			0.0335		0.7782		3.6350		14
1074			0.0778		0.5101		3.6341		3
1075			0.0646		0.4737		3.6334		10
1076			0.0188		0.6238		3.6348		15
1077			0.0305		0.6881		3.6356		22
1078			0.0324		0.2318		3.6348		6
1079			0.0533		0.8073		3.6351		3
1080			0.0884		0.8337		3.6347		8
1081			0.0405		0.8396		3.6354		13
1082			0.0379		0.5720		3.6357		18
1083			0.0610		0.7865		3.6357		4
1084			0.0524		0.5955		3.6356		12
1085			0.0197		0.6625		3.6369		14
1086			0.0466		0.5505		3.6368		3
1087			0.0588		0.1808		3.6350		5
1088			0.0514		0.9333		3.6355		2
1089			0.0404		0.4645		3.6354		7
1090			0.0627		0.7763		3.6354		5
1091			0.0688		0.7650		3.6352		7
1092			0.0799		0.9566		3.6352		10
1093			0.0535		0.3356		3.6343		10
1094			0.0106		0.4545		3.6359		9
1095			0.0444		0.3904		3.6355		5
1096			0.0555		0.6252		3.6353		5
1097			0.0460		1.0176		3.6361		9
1098			0.0583		0.5464		3.6357		11
1099			0.0884		0.8419		3.6354		4
1100			0.0576		0.5556		3.6350		4
1101			0.0304		0.5298		3.6355		2
1102			0.0756		0.3929		3.6344		7
1103			0.0361		0.5684		3.6347		7
1104			0.0076		0.7284		3.6373		27
1105			0.0713		0.8782		3.6373		10
1106			0.0310		0.9357		3.6385		16
1107			0.0480		0.2698		3.6374		20
1108			0.0863		0.8741		3.6372		4
1109			0.0452		1.0870		3.6380		2
1110			0.0684		0.5573		3.6375		8
1111			0.0217		1.0223		3.6392		7
1112			0.0448		0.3101		3.6384		1
1113			0.0377		0.7696		3.6391		14
1114			0.0623		0.2160		3.6374		5
1115			0.0344		0.8428		3.6383		14
1116			0.0399		0.7307		3.6388		11
1117			0.0306		0.9979		3.6400		6
1118			0.0485		0.6074		3.6401		18
1119			0.0537		0.8702		3.6404		21
1120			0.0736		0.5118		3.6396		10
1121			0.0743		0.6255		3.6391		15
1122			0.0406		0.6373		3.6394		15
1123			0.0253		0.3052		3.6394		13
1124			0.0597		0.8219		3.6395		14
1125			0.0394		0.3510		3.6391		9
1126			0.0297		0.5703		3.6396		6
1127			0.0533		0.5482		3.6394		14
1128			0.0329		0.4351		3.6395		8
1129			0.0425		0.5647		3.6396		8
1130			0.0243		0.4889		3.6402		11
1131			0.0780		0.3544		3.6389		11
1132			0.0409		0.2418		3.6379		6
1133			0.0689		0.4856		3.6372		15
1134			0.0603		0.8220		3.6373		5
1135			0.0656		0.5685		3.6369		9
1136			0.0898		0.4075		3.6356		6
1137			0.0433		0.7382		3.6360		29
1138			0.0659		0.9010		3.6361		16
1139			0.0174		0.8642		3.6379		9
1140			0.0614		0.7369		3.6378		8
1141			0.0542		0.7399		3.6379		10
1142			0.0565		0.6313		3.6378		18
1143			0.0489		1.1027		3.6385		9
1144			0.0661		0.6393		3.6382		5
1145			0.0325		0.5036		3.6385		10
1146			0.0635		0.7212		3.6384		15
1147			0.0462		0.6945		3.6386		7
1148			0.0631		0.7069		3.6385		3
1149			0.0738		0.3940		3.6374		9
1150			0.0758		0.6860		3.6370		8
1151			0.0486		0.5994		3.6370		3
1152			0.0432		0.8164		3.6375		13
1153			0.0464		0.3863		3.6370		11
1154			0.0405		0.7818		3.6376		13
1155			0.0269		0.4617		3.6380		27
1156			0.0481		0.6228		3.6380		10
1157			0.0324		0.7401		3.6388		14
1158			0.0860		0.4194		3.6376		10
1159			0.0303		0.1836		3.6367		27
1160			0.0714		0.2200		3.6350		16
1161			0.0707		0.6276		3.6346		12
1162			0.0385		0.7204		3.6351		9
1163			0.0380		0.5668		3.6353		11
1164			0.0746		0.6158		3.6348		8
1165			0.0962		0.7763		3.6343		9
1166			0.0503		1.0814		3.6349		10
1167			0.0372		0.9748		3.6359		13
1168			0.0309		0.8238		3.6368		11
1169			0.0337		0.6938		3.6374		15
1170			0.0567		0.5203		3.6371		2
1171			0.0205		0.7595		3.6384		14
1172			0.0529		0.3212		3.6375		6
1173			0.0515		0.6172		3.6375		4
1174			0.0734		0.3123		3.6362		4
1175			0.0454		0.9019		3.6367		5
1176			0.0500		0.6181		3.6367		8
1177			0.0242		0.5612		3.6375		22
1178			0.0389		0.6302		3.6378		25
1179			0.0259		0.2983		3.6377		12
1180			0.0828		0.3930		3.6365		6
1181			0.0116		0.6281		3.6383		21
1182			0.0474		0.7401		3.6386		6
1183			0.0509		0.3364		3.6378		16
1184			0.0600		0.5364		3.6374		19
1185			0.0283		0.8124		3.6384		14
1186			0.0576		0.7536		3.6385		6
1187			0.0514		0.3845		3.6379		22
1188			0.0407		0.3656		3.6375		24
1189			0.0578		1.0042		3.6379		11
1190			0.0111		0.3542		3.6390		20
1191			0.0885		0.6662		3.6384		3
1192			0.0130		1.0108		3.6406		16
1193			0.0982		0.2228		3.6386		5
1194			0.0256		0.7678		3.6396		23
1195			0.0784		1.2797		3.6400		4
1196			0.0570		1.0801		3.6405		14
1197			0.0277		0.4398		3.6408		18
1198			0.0257		0.9038		3.6420		25
1199			0.0750		0.1290		3.6396		7
1200			0.0641		0.5807		3.6392		18
1201			0.0447		0.7437		3.6396		1
1202			0.0445		1.1027		3.6404		18
1203			0.0378		0.7262		3.6409		9
1204			0.0485		0.5856		3.6409		22
1205			0.0570		0.9152		3.6412		7
1206			0.0427		0.2702		3.6404		13
1207			0.0323		1.0477		3.6415		9
1208			0.0357		0.3055		3.6411		23
1209			0.0580		0.8286		3.6412		12
1210			0.0716		0.3351		3.6401		6
1211			0.0760		0.6630		3.6397		8
1212			0.0561		1.0627		3.6401		8
1213			0.0391		0.3505		3.6398		23
1214			0.0591		0.7833		3.6398		6
1215			0.0361		0.9657		3.6407		15
1216			0.0736		0.5474		3.6401		18
1217			0.0908		0.9115		3.6399		4
1218			0.0715		0.6528		3.6395		12
1219			0.0714		0.7323		3.6393		3
1220			0.0326		1.0271		3.6404		12
1221			0.0718		0.4862		3.6396		2
1222			0.0458		0.6930		3.6399		3
1223			0.0498		0.9234		3.6403		4
1224			0.0525		0.6776		3.6404		23
1225			0.0188		0.1370		3.6397		25
1226			0.0542		0.3022		3.6388		10
1227			0.0570		0.6449		3.6387		12
1228			0.0642		0.3484		3.6377		8
1229			0.0278		0.8946		3.6388		10
1230			0.0131		0.5551		3.6403		24
1231			0.0497		0.8734		3.6407		10
1232			0.0349		0.7605		3.6413		15
1233			0.0429		0.4006		3.6410		16
1234			0.0133		0.7237		3.6427		27
1235			0.0455		0.9944		3.6433		13
1236			0.0552		0.3255		3.6425		9
1237			0.0576		0.3521		3.6416		17
1238			0.0618		0.7804		3.6417		6
1239			0.0596		1.0828		3.6421		18
1240			0.0181		0.4380		3.6429		29
1241			0.0499		0.7471		3.6431		16
1242			0.0746		0.6113		3.6426		12
1243			0.0306		1.0700		3.6438		8
1244			0.0336		0.9578		3.6447		13
1245			0.0339		0.4107		3.6447		7
1246			0.0173		0.2478		3.6449		7
1247			0.0871		0.7594		3.6444		7
1248			0.0654		0.6235		3.6441		2
1249			0.0612		0.2741		3.6429		9
1250			0.0737		0.4417		3.6421		10
1251			0.0290		0.1130		3.6407		23
1252			0.0535		0.7723		3.6409		5
1253			0.0607		0.8835		3.6411		8
1254			0.0567		0.8468		3.6413		13
1255			0.0754		0.5271		3.6406		2
1256			0.0680		0.7822		3.6405		2
1257			0.0879		0.4379		3.6395		9
1258			0.0540		0.2859		3.6385		7
1259			0.0204		0.7104		3.6397		18
1260			0.0528		0.9373		3.6401		12
1261			0.0387		0.5024		3.6401		20
1262			0.0474		0.2443		3.6391		9
1263			0.0515		0.8223		3.6394		14
1264			0.0809		1.1954		3.6396		17
1265			0.0777		0.7629		3.6393		18
1266			0.0304		0.7231		3.6401		14
1267			0.0637		1.1120		3.6404		16
1268			0.0574		0.5760		3.6402		12
1269			0.0682		0.9255		3.6403		11
1270			0.0536		0.7705		3.6405		6
1271			0.0602		0.7266		3.6404		3
1272			0.0414		0.2587		3.6396		11
1273			0.0521		0.5591		3.6395		5
1274			0.0743		1.0161		3.6396		6
1275			0.0644		0.4749		3.6390		14
1276			0.0459		0.4959		3.6388		15
1277			0.0582		0.9540		3.6391		6
1278			0.0225		0.3212		3.6393		22
1279			0.0423		1.0068		3.6400		10
1280			0.0323		1.0057		3.6410		5
1281			0.0574		1.1469		3.6416		6
1282			0.0652		1.1041		3.6419		6
1283			0.0859		0.3225		3.6406		10
1284			0.0415		0.8058		3.6411		23
1285			0.0551		0.4410		3.6406		2
1286			0.0581		0.5568		3.6403		8
1287			0.0805		0.5505		3.6396		6
1288			0.0470		0.8487		3.6400		7
1289			0.0528		0.8770		3.6403		6
1290			0.0633		0.4335		3.6397		14
1291			0.0229		0.8601		3.6409		11
1292			0.0789		0.6276		3.6404		11
1293			0.0423		0.5505		3.6404		13
1294			0.0300		0.9158		3.6414		12
1295			0.0649		0.9348		3.6416		3
1296			0.0573		0.8553		3.6418		18
1297			0.0742		0.8618		3.6417		10
1298			0.0452		0.9329		3.6423		12
1299			0.0646		1.2115		3.6427		9
1300			0.0694		0.4814		3.6421		6
1301			0.0900		0.3333		3.6407		11
1302			0.0771		0.7243		3.6404		14
1303			0.0523		0.3533		3.6397		9
1304			0.0209		0.9957		3.6412		16
1305			0.0312		0.9383		3.6422		10
1306			0.0588		0.4918		3.6417		4
1307			0.0426		0.3392		3.6412		10
1308			0.0323		0.4594		3.6414		19
1309			0.0782		1.0696		3.6415		11
1310			0.0480		0.6846		3.6416		6
1311			0.0604		0.4346		3.6410		1
1312			0.0562		0.3258		3.6402		19
1313			0.0433		0.8870		3.6407		8
1314			0.0427		0.1955		3.6396		20
1315			0.0925		1.1146		3.6396		5
1316			0.0833		0.5041		3.6388		5
1317			0.0258		0.3036		3.6387		20
1318			0.0631		0.5347		3.6383		4
1319			0.0337		0.8807		3.6391		20
1320			0.0347		0.2450		3.6385		11
1321			0.0262		0.4351		3.6388		24
1322			0.0400		0.2694		3.6382		13
1323			0.0600		0.3225		3.6372		3
1324			0.0550		0.9801		3.6376		10
1325			0.0537		0.2322		3.6365		14
1326			0.0335		0.8301		3.6372		4
1327			0.0933		0.3635		3.6360		8
1328			0.0848		0.1682		3.6340		9
1329			0.0396		0.5611		3.6341		13
1330			0.0456		0.7482		3.6344		6
1331			0.0315		0.8135		3.6352		15
1332			0.0853		0.7110		3.6348		2
1333			0.0746		0.9602		3.6348		10
1334			0.0585		0.8277		3.6350		12
1335			0.0727		0.6666		3.6346		11
1336			0.0563		0.5742		3.6344		14
1337			0.0681		0.3646		3.6335		20
1338			0.0788		0.3420		3.6324		13
1339			0.0826		0.3763		3.6313		5
1340			0.0537		0.5659		3.6311		1
1341			0.0149		0.7493		3.6326		19
1342			0.0551		1.0240		3.6331		7
1343			0.0559		0.6228		3.6329		5
1344			0.0527		0.8386		3.6332		20
1345			0.0173		0.4112		3.6339		29
1346			0.0420		0.8337		3.6344		5
1347			0.0408		0.9335		3.6351		12
1348			0.0390		0.6102		3.6353		4
1349			0.0553		0.7992		3.6355		8
1350			0.0725		0.3480		3.6345		4
1351			0.0660		0.5514		3.6340		8
1352			0.0760		1.1967		3.6343		9
1353			0.0519		0.6107		3.6342		17
1354			0.0404		0.6127		3.6344		29
1355			0.0430		0.9278		3.6350		5
1356			0.0527		0.7357		3.6352		15
1357			0.0272		0.5096		3.6356		11
1358			0.0243		0.3788		3.6358		16
1359			0.0371		0.8205		3.6364		20
1360			0.0482		0.9072		3.6369		17
1361			0.0635		0.4752		3.6363		18
1362			0.0574		1.2829		3.6370		9
1363			0.0645		0.4263		3.6363		21
1364			0.0620		0.7247		3.6362		12
1365			0.0831		0.4334		3.6353		7
1366			0.0715		0.8760		3.6353		14
1367			0.0515		0.9584		3.6357		6
1368			0.0642		0.6724		3.6355		8
1369			0.0255		0.7714		3.6365		23
1370			0.0427		0.5901		3.6366		6
1371			0.0500		0.5737		3.6365		19
1372			0.0625		0.5817		3.6362		11
1373			0.0642		0.8746		3.6363		22
1374			0.0781		0.8497		3.6362		4
1375			0.0472		0.6738		3.6363		15
1376			0.0509		0.7807		3.6365		12
1377			0.0540		0.7102		3.6366		6
1378			0.0336		0.9713		3.6375		17
1379			0.0496		0.5880		3.6374		19
1380			0.0360		1.1441		3.6384		2
1381			0.0446		0.4189		3.6381		13
1382			0.0949		0.5404		3.6373		3
1383			0.0608		0.7880		3.6373		11
1384			0.0455		0.7904		3.6377		6
1385			0.0550		0.7138		3.6377		19
1386			0.0465		0.7300		3.6380		17
1387			0.0426		0.9411		3.6386		14
1388			0.0038		1.2654		3.6420		19
1389			0.0538		0.2707		3.6410		6
1390			0.0529		0.3855		3.6405		13
1391			0.0644		0.2856		3.6394		22
1392			0.0605		0.3561		3.6386		5
1393			0.0692		0.6345		3.6383		10
1394			0.0779		0.4234		3.6374		11
1395			0.0574		0.6548		3.6374		0
1396			0.0428		0.8235		3.6378		5
1397			0.0889		0.9710		3.6377		7
1398			0.0486		0.6173		3.6377		6
1399			0.0420		0.6898		3.6380		11
1400			0.0403		0.7571		3.6384		15
1401			0.0623		0.3253		3.6375		16
1402			0.0725		0.5095		3.6369		8
1403			0.0713		1.0000		3.6370		15
1404			0.0978		0.8695		3.6367		5
1405			0.0464		0.5634		3.6367		14
1406			0.0998		0.2828		3.6352		5
1407			0.0554		0.9359		3.6355		7
1408			0.0301		0.6441		3.6360		14
1409			0.0721		0.7457		3.6358		5
1410			0.0808		0.7760		3.6356		9
1411			0.0587		0.7237		3.6356		8
1412			0.0839		0.3000		3.6343		7
1413			0.0354		0.3024		3.6339		5
1414			0.0811		0.4300		3.6330		10
1415			0.0589		0.5625		3.6328		8
1416			0.0353		0.8455		3.6334		6
1417			0.0472		0.3250		3.6328		3
1418			0.0508		0.6586		3.6329		11
1419			0.0445		1.0373		3.6335		0
1420			0.0605		0.4649		3.6330		19
1421			0.0474		0.4539		3.6328		8
1422			0.0531		0.3809		3.6322		12
1423			0.0441		0.5211		3.6322		7
1424			0.0614		0.6508		3.6320		5
1425			0.0387		0.4529		3.6320		4
1426			0.0434		0.3370		3.6315		1
1427			0.0918		1.0799		3.6314		3
1428			0.0558		0.7334		3.6315		25
1429			0.0330		0.8917		3.6323		11
1430			0.0903		0.7636		3.6319		11
1431			0.0587		0.3664		3.6312		8
1432			0.0174		0.9250		3.6327		9
1433			0.0621		0.6131		3.6324		7
1434			0.0549		0.5905		3.6323		14
1435			0.0786		0.3965		3.6314		3
1436			0.0796		0.8158		3.6312		4
1437			0.0551		1.0574		3.6316		5
1438			0.0269		0.9056		3.6326		24
1439			0.0294		1.0387		3.6337		16
1440			0.0811		0.9775		3.6337		1
1441			0.0455		0.6329		3.6338		18
1442			0.0059		1.1585		3.6365		15
1443			0.0265		0.7582		3.6374		14
1444			0.0999		0.7546		3.6369		7
1445			0.0593		0.8113		3.6370		12
1446			0.0354		0.8456		3.6376		6
1447			0.0335		1.2193		3.6387		11
1448			0.0575		0.6644		3.6386		3
1449			0.0704		0.6002		3.6382		1
1450			0.0516		0.4958		3.6380		11
1451			0.0530		0.6014		3.6379		9
1452			0.0604		0.6384		3.6377		7
1453			0.0664		0.8654		3.6378		8
1454			0.0686		0.1838		3.6362		10
1455			0.0358		0.5937		3.6365		5
1456			0.0578		0.7307		3.6365		9
1457			0.0476		0.4931		3.6364		16
1458			0.0426		0.7747		3.6367		9
1459			0.0458		0.3811		3.6363		19
1460			0.0173		0.2056		3.6363		8
1461			0.0467		0.6510		3.6364		20
1462			0.0768		0.7501		3.6362		11
1463			0.0330		0.8408		3.6369		18
1464			0.0391		0.5990		3.6371		7
1465			0.0372		0.8626		3.6377		16
1466			0.0754		0.7561		3.6375		4
1467			0.0414		0.3647		3.6371		10
1468			0.0543		0.7524		3.6372		9
1469			0.0415		0.3214		3.6368		14
1470			0.0738		1.1133		3.6370		5
1471			0.0594		0.8060		3.6371		20
1472			0.0371		0.5987		3.6373		3
1473			0.0845		0.7062		3.6369		10
1474			0.0238		0.6774		3.6377		7
1475			0.0546		0.1729		3.6364		12
1476			0.0742		0.9002		3.6364		2
1477			0.0431		1.1641		3.6371		15
1478			0.0610		0.6182		3.6369		18
1479			0.0205		0.6335		3.6378		3
1480			0.0519		1.0284		3.6383		11
1481			0.0579		0.3760		3.6376		5
1482			0.0663		0.8725		3.6377		13
1483			0.0765		0.3553		3.6367		9
1484			0.0585		0.4136		3.6362		5
1485			0.0590		0.7645		3.6362		3
1486			0.0862		0.9617		3.6361		6
1487			0.0472		1.0324		3.6367		10
1488			0.0706		0.6149		3.6363		7
1489			0.0413		0.3936		3.6361		14
1490			0.0177		0.4545		3.6368		6
1491			0.0750		0.5498		3.6362		8
1492			0.0455		0.8183		3.6366		4
1493			0.0337		0.6236		3.6370		13
1494			0.0571		0.9228		3.6372		5
1495			0.0838		0.7609		3.6369		13
1496			0.0406		1.2765		3.6378		2
1497			0.0835		0.9485		3.6377		24
1498			0.0612		0.5524		3.6374		8
1499			0.0813		0.4170		3.6366		4
1500			0.0718		0.6054		3.6362		5
1501			0.0421		0.2404		3.6355		24
1502			0.0320		0.5735		3.6358		4
1503			0.0354		0.2791		3.6354		26
1504			0.0462		0.4706		3.6352		15
1505			0.0590		0.8248		3.6353		13
1506			0.0688		0.6736		3.6351		7
1507			0.0458		0.5184		3.6350		1
1508			0.0505		0.1538		3.6336		1
1509			0.0614		0.8465		3.6337		20
1510			0.0715		0.9491		3.6338		7
1511			0.0590		0.9978		3.6341		12
1512			0.0878		0.7734		3.6338		4
1513			0.0352		0.8525		3.6344		25
1514			0.0440		0.6616		3.6346		21
1515			0.0905		0.1547		3.6327		9
1516			0.0222		0.4725		3.6332		18
1517			0.0621		0.5038		3.6328		12
1518			0.0377		0.6749		3.6332		15
1519			0.0501		0.6906		3.6333		17
1520			0.0545		1.1751		3.6338		7
1521			0.0614		0.6140		3.6336		0
1522			0.0486		0.8887		3.6339		17
1523			0.0495		1.2231		3.6346		11
1524			0.0349		0.8002		3.6352		17
1525			0.0507		0.8563		3.6355		6
1526			0.0586		0.6939		3.6354		9
1527			0.0836		0.7968		3.6352		16
1528			0.0216		0.5151		3.6358		16
1529			0.0728		0.2701		3.6346		7
1530			0.0496		0.1076		3.6330		14
1531			0.0805		0.3334		3.6320		9
1532			0.0389		0.7737		3.6324		18
1533			0.0531		0.7810		3.6326		15
1534			0.0518		0.6689		3.6326		5
1535			0.0387		0.7452		3.6330		9
1536			0.0573		0.3117		3.6323		5
1537			0.0445		1.0139		3.6328		14
1538			0.0654		0.8516		3.6329		5
1539			0.0456		0.5657		3.6329		15
1540			0.0865		0.3137		3.6317		8
1541			0.0614		0.3099		3.6309		8
1542			0.0235		0.5321		3.6314		13
1543			0.0512		0.8780		3.6317		5
1544			0.0651		0.6927		3.6316		3
1545			0.0590		0.7308		3.6316		14
1546			0.0125		0.2803		3.6322		7
1547			0.0532		0.4132		3.6317		10
1548			0.0787		1.1831		3.6319		5
1549			0.0690		0.3268		3.6310		5
1550			0.0751		0.5441		3.6305		9
1551			0.0278		0.7589		3.6312		6
1552			0.0722		0.2486		3.6300		12
1553			0.0565		0.7882		3.6302		13
1554			0.0418		0.4770		3.6301		18
1555			0.0697		0.6928		3.6299		7
1556			0.0770		1.0232		3.6299		9
1557			0.0407		0.2981		3.6295		13
1558			0.0698		0.9759		3.6296		5
1559			0.0173		0.8071		3.6308		11
1560			0.0516		0.2173		3.6298		16
1561			0.0524		0.8972		3.6301		5
1562			0.0555		0.6318		3.6300		16
1563			0.0888		0.8079		3.6297		8
1564			0.0131		0.9380		3.6314		11
1565			0.0401		0.6375		3.6316		8
1566			0.0634		0.7087		3.6315		12
1567			0.0653		0.4524		3.6310		9
1568			0.0326		0.5479		3.6312		15
1569			0.0409		0.6118		3.6314		0
1570			0.0731		0.8087		3.6313		21
1571			0.0509		0.9369		3.6317		6
1572			0.0727		0.8317		3.6316		8
1573			0.0234		0.6217		3.6323		25
1574			0.0434		0.7539		3.6326		8
1575			0.0333		0.9772		3.6334		13
1576			0.0769		0.7185		3.6331		8
1577			0.0545		0.7049		3.6332		5
1578			0.0468		0.5840		3.6332		4
1579			0.0502		1.0464		3.6337		3
1580			0.0363		0.4541		3.6337		22
1581			0.0370		0.4275		3.6336		16
1582			0.0485		0.7250		3.6338		19
1583			0.0311		0.9441		3.6346		15
1584			0.0388		0.6624		3.6349		10
1585			0.0748		0.4279		3.6342		9
1586			0.0639		0.8653		3.6342		5
1587			0.0435		0.6682		3.6344		15
1588			0.0684		0.8428		3.6344		7
1589			0.0490		0.6863		3.6345		3
1590			0.0718		0.9507		3.6346		18
1591			0.0741		0.4770		3.6340		11
1592			0.0652		0.8448		3.6340		6
1593			0.0898		0.9960		3.6339		5
1594			0.0516		0.5955		3.6339		8
1595			0.0440		0.3548		3.6335		8
1596			0.0522		0.6819		3.6335		11
1597			0.0443		0.8448		3.6339		14
1598			0.0306		0.7852		3.6346		12
1599			0.0545		0.2851		3.6338		3
1600			0.0538		0.4592		3.6335		12
1601			0.0510		0.6687		3.6335		29
1602			0.0777		0.6014		3.6331		11
1603			0.0643		0.6470		3.6329		3
1604			0.0578		0.3362		3.6322		12
1605			0.0822		0.5087		3.6316		6
1606			0.0598		0.7251		3.6316		13
1607			0.0469		0.8807		3.6319		8
1608			0.0880		0.8206		3.6317		1
1609			0.0717		0.6159		3.6314		4
1610			0.0514		0.9248		3.6317		16
1611			0.0661		0.1981		3.6304		4
1612			0.0416		0.7658		3.6308		17
1613			0.0505		0.9309		3.6311		20
1614			0.0809		0.6504		3.6307		12
1615			0.0212		0.7304		3.6317		16
1616			0.0614		0.7928		3.6317		17
1617			0.0829		0.5448		3.6311		4
1618			0.0599		0.6586		3.6310		17
1619			0.0728		0.6431		3.6307		7
1620			0.0621		1.0825		3.6310		11
1621			0.0810		0.2985		3.6299		3
1622			0.0395		1.0420		3.6306		12
1623			0.0505		0.5650		3.6305		18
1624			0.0450		1.0422		3.6311		13
1625			0.0408		1.3117		3.6319		3
1626			0.0342		0.7814		3.6325		13
1627			0.0365		0.4159		3.6324		16
1628			0.0465		0.8199		3.6327		29
1629			0.0322		0.5113		3.6329		14
1630			0.0514		0.7075		3.6330		6
1631			0.0055		0.4847		3.6347		12
1632			0.0340		0.9012		3.6354		2
1633			0.0534		0.6720		3.6354		11
1634			0.0395		0.5469		3.6355		14
1635			0.0460		0.1571		3.6344		3
1636			0.0211		0.6042		3.6351		9
1637			0.0500		0.5559		3.6350		9
1638			0.0998		1.2255		3.6350		8
1639			0.0449		0.6852		3.6352		8
1640			0.0199		0.4254		3.6357		14
1641			0.0431		0.6931		3.6359		8
1642			0.0203		0.3844		3.6363		26
1643			0.0321		0.5064		3.6365		12
1644			0.0365		0.3842		3.6363		16
1645			0.0332		0.6874		3.6368		3
1646			0.0626		0.7133		3.6367		10
1647			0.0223		0.6860		3.6375		3
1648			0.0760		0.8435		3.6374		4
1649			0.0656		1.1888		3.6377		7
1650			0.0152		0.6806		3.6388		25
1651			0.0320		0.6399		3.6393		0
1652			0.0354		0.4429		3.6393		10
1653			0.0619		0.6755		3.6391		9
1654			0.0637		0.8551		3.6392		13
1655			0.0669		0.5072		3.6388		6
1656			0.0667		0.4946		3.6383		14
1657			0.0488		0.4559		3.6381		10
1658			0.0421		0.7290		3.6384		22
1659			0.0613		0.5398		3.6381		10
1660			0.0509		0.1775		3.6370		3
1661			0.0485		0.4310		3.6367		6
1662			0.0530		0.9521		3.6370		3
1663			0.0491		1.3013		3.6376		12
1664			0.0445		0.6083		3.6377		22
1665			0.0539		0.6852		3.6377		9
1666			0.0239		1.1453		3.6389		11
1667			0.0547		0.8969		3.6391		4
1668			0.0612		0.4220		3.6386		5
1669			0.0771		0.6478		3.6383		9
1670			0.0537		0.4524		3.6380		11
1671			0.0794		0.6609		3.6376		1
1672			0.0225		0.5601		3.6382		16
1673			0.0773		1.0365		3.6383		4
1674			0.0516		0.4907		3.6380		13
1675			0.0533		0.9341		3.6383		7
1676			0.0532		0.4530		3.6380		22
1677			0.0801		0.5138		3.6374		4
1678			0.0698		0.4561		3.6369		7
1679			0.0446		0.8985		3.6373		4
1680			0.0501		0.4034		3.6369		11
1681			0.0369		0.7631		3.6374		3
1682			0.0292		0.9173		3.6382		17
1683			0.0684		1.0752		3.6384		4
1684			0.0360		0.2812		3.6380		4
1685			0.0664		0.7998		3.6379		8
1686			0.0624		0.3195		3.6372		7
1687			0.0505		0.8793		3.6374		8
1688			0.0839		0.8862		3.6373		6
1689			0.0554		0.5200		3.6371		10
1690			0.0366		0.6309		3.6373		20
1691			0.0377		0.3809		3.6372		20
1692			0.0811		0.4854		3.6365		13
1693			0.0576		0.7250		3.6366		8
1694			0.0242		0.4419		3.6369		2
1695			0.0419		0.5453		3.6369		15
1696			0.0454		0.4816		3.6368		5
1697			0.0907		0.5198		3.6361		10
1698			0.0745		0.9631		3.6362		8
1699			0.0179		0.5632		3.6369		7
1700			0.0695		1.0418		3.6371		9
1701			0.0265		0.3203		3.6371		14
1702			0.0501		1.1345		3.6376		5
1703			0.0128		0.6302		3.6387		3
1704			0.0411		0.5167		3.6388		19
1705			0.0795		0.7626		3.6385		5
1706			0.0547		0.1469		3.6372		18
1707			0.0893		0.8725		3.6370		5
1708			0.0640		0.8668		3.6371		12
1709			0.0659		0.6547		3.6369		12
1710			0.0265		0.4612		3.6372		17
1711			0.0368		0.9368		3.6378		7
1712			0.0777		1.1162		3.6379		4
1713			0.0604		0.6205		3.6378		13
1714			0.0700		0.5552		3.6374		17
1715			0.0716		0.6662		3.6371		17
1716			0.0142		0.6669		3.6383		9
1717			0.0829		0.7801		3.6380		11
1718			0.0553		0.5155		3.6378		14
1719			0.0679		0.3642		3.6371		3
1720			0.0351		0.6624		3.6374		6
1721			0.0638		1.0172		3.6376		9
1722			0.0940		1.1313		3.6376		5
1723			0.0302		0.8880		3.6383		13
1724			0.0396		0.7068		3.6386		4
1725			0.0792		0.5943		3.6382		9
1726			0.0661		0.4567		3.6377		25
1727			0.0571		0.4056		3.6372		12
1728			0.0733		0.6033		3.6369		13
1729			0.0667		0.8407		3.6369		7
1730			0.0380		0.4486		3.6369		8
1731			0.0653		0.9381		3.6370		14
1732			0.0432		0.6808		3.6372		24
1733			0.0248		0.6863		3.6378		20
1734			0.0738		0.7262		3.6376		3
1735			0.0426		1.4169		3.6385		12
1736			0.0420		0.9129		3.6389		10
1737			0.0438		0.3927		3.6387		9
1738			0.0500		0.4791		3.6384		14
1739			0.0518		0.6638		3.6385		21
1740			0.0215		0.3924		3.6388		11
1741			0.0690		0.3978		3.6381		4
1742			0.0248		0.3106		3.6381		16
1743			0.0256		0.6172		3.6387		9
1744			0.0526		0.5871		3.6386		3
1745			0.0549		1.0827		3.6390		28
1746			0.0799		0.7513		3.6387		12
1747			0.0504		0.7372		3.6389		16
1748			0.0731		0.7147		3.6387		7
1749			0.0537		0.4603		3.6384		15
1750			0.0377		0.8961		3.6389		11
1751			0.0459		0.7087		3.6391		11
1752			0.0658		0.8672		3.6391		6
1753			0.0400		0.3681		3.6389		16
1754			0.0334		0.6663		3.6393		28
1755			0.0659		0.7641		3.6392		5
1756			0.0516		0.8962		3.6395		23
1757			0.0887		1.0226		3.6394		5
1758			0.0726		0.8543		3.6394		4
1759			0.0640		0.3877		3.6388		8
1760			0.0718		0.9690		3.6388		7
1761			0.0756		0.6887		3.6386		5
1762			0.0715		0.8138		3.6385		8
1763			0.0436		0.3460		3.6381		9
1764			0.0550		0.4636		3.6378		5
1765			0.0269		0.7109		3.6384		14
1766			0.0894		0.3107		3.6374		11
1767			0.0380		0.6002		3.6376		7
1768			0.0698		0.3565		3.6369		12
1769			0.0588		0.6255		3.6367		12
1770			0.0449		0.5629		3.6367		11
1771			0.0778		0.3297		3.6359		7
1772			0.0214		0.8943		3.6368		13
1773			0.0505		0.5026		3.6367		13
1774			0.0352		0.5859		3.6369		12
1775			0.0401		0.6239		3.6371		8
1776			0.0342		0.8453		3.6376		4
1777			0.0639		0.7170		3.6376		13
1778			0.0236		0.8584		3.6384		21
1779			0.0443		0.8143		3.6387		11
1780			0.0487		0.8399		3.6390		14
1781			0.0577		0.4082		3.6385		10
1782			0.0472		0.6971		3.6387		20
1783			0.0486		0.8858		3.6390		9
1784			0.0988		0.4538		3.6382		8
1785			0.0384		0.5173		3.6382		9
1786			0.0795		0.5654		3.6378		3
1787			0.0410		0.5286		3.6378		6
1788			0.0387		1.0382		3.6384		17
1789			0.0468		0.6705		3.6386		10
1790			0.0158		0.6082		3.6395		15
1791			0.0442		0.9641		3.6399		13
1792			0.0454		0.3666		3.6396		23
1793			0.0384		0.8735		3.6401		8
1794			0.0937		0.5009		3.6394		9
1795			0.0535		0.9273		3.6396		11
1796			0.0515		0.8263		3.6398		17
1797			0.0171		0.6786		3.6408		7
1798			0.0596		0.3712		3.6402		5
1799			0.0324		0.5160		3.6404		11
1800			0.0301		0.3296		3.6403		11
1801			0.0562		0.5983		3.6402		9
1802			0.0560		0.6940		3.6402		3
1803			0.0519		0.6029		3.6401		5
1804			0.0864		0.4308		3.6394		6
1805			0.0786		0.4619		3.6388		8
1806			0.0401		0.6767		3.6390		7
1807			0.0569		0.2971		3.6383		5
1808			0.0240		0.9263		3.6392		6
1809			0.0551		0.8010		3.6394		14
1810			0.0495		0.8038		3.6396		11
1811			0.0290		0.2292		3.6392		11
1812			0.0412		0.6648		3.6394		10
1813			0.0259		0.5303		3.6398		6
1814			0.0788		0.6806		3.6395		2
1815			0.0461		0.6409		3.6396		23
1816			0.0308		0.7322		3.6401		26
1817			0.0513		0.7002		3.6402		9
1818			0.0262		1.0230		3.6411		6
1819			0.0531		0.5515		3.6409		12
1820			0.0254		1.0661		3.6419		5
1821			0.0797		0.5765		3.6415		6
1822			0.0381		0.9944		3.6421		11
1823			0.0561		0.7978		3.6422		23
1824			0.0513		0.3405		3.6417		9
1825			0.0498		0.6937		3.6417		8
1826			0.0389		1.2263		3.6425		13
1827			0.0200		0.3906		3.6428		20
1828			0.0225		0.8692		3.6437		20
1829			0.0466		1.0366		3.6442		13
1830			0.0442		0.6361		3.6443		13
1831			0.0493		0.5966		3.6443		17
1832			0.0818		0.7953		3.6441		11
1833			0.0472		0.5888		3.6441		14
1834			0.0636		0.5929		3.6438		17
1835			0.0656		0.6873		3.6437		2
1836			0.0487		1.1592		3.6442		1
1837			0.0197		0.1638		3.6439		17
1838			0.0750		0.8355		3.6438		1
1839			0.0585		0.8164		3.6439		8
1840			0.0580		0.7643		3.6439		7
1841			0.0723		0.7002		3.6437		9
1842			0.0709		0.8601		3.6437		9
1843			0.0381		0.7831		3.6441		3
1844			0.0415		0.7663		3.6444		11
1845			0.0410		0.5839		3.6445		5
1846			0.0470		0.5257		3.6444		12
1847			0.0695		0.8037		3.6443		5
1848			0.0504		0.5481		3.6442		0
1849			0.0750		0.7144		3.6440		8
1850			0.0566		0.7352		3.6441		14
1851			0.0337		0.8737		3.6446		7
1852			0.0453		0.5491		3.6446		22
1853			0.0708		0.3684		3.6439		3
1854			0.0764		0.6904		3.6437		2
1855			0.0730		0.7680		3.6435		22
1856			0.0618		0.6750		3.6434		24
1857			0.0370		0.2357		3.6429		4
1858			0.0301		0.3309		3.6428		13
1859			0.0287		0.3750		3.6428		23
1860			0.0761		0.2820		3.6419		6
1861			0.0680		0.3108		3.6411		11
1862			0.0250		1.1802		3.6421		11
1863			0.0755		0.8513		3.6421		2
1864			0.0543		1.0792		3.6424		11
1865			0.0602		0.9778		3.6426		9
1866			0.0371		0.6116		3.6428		6
1867			0.0753		0.5510		3.6424		9
1868			0.0616		0.8144		3.6425		4
1869			0.0590		0.7675		3.6425		8
1870			0.0700		0.8870		3.6425		9
1871			0.0231		0.6090		3.6431		10
1872			0.0316		0.7274		3.6436		10
1873			0.0657		0.8010		3.6435		15
1874			0.0460		0.3185		3.6431		12
1875			0.0733		0.7880		3.6430		5
1876			0.0334		0.6899		3.6434		18
1877			0.0288		0.9263		3.6441		4
1878			0.0638		0.5959		3.6439		5
1879			0.0371		0.0921		3.6426		11
1880			0.0921		0.9285		3.6425
1881			0.0453		0.8060		3.6427		6
1882			0.0410		0.8607		3.6431		13
1883			0.0405		0.9421		3.6436		22
1884			0.0330		0.6121		3.6439		28
1885			0.0604		0.3920		3.6434		7
1886			0.0245		0.5080		3.6438		5
1887			0.0416		0.6784		3.6440		3
1888			0.0827		0.9711		3.6439		7
1889			0.0783		0.8213		3.6438		3
1890			0.0927		0.7958		3.6435		15
1891			0.0836		0.2645		3.6425		9
1892			0.0431		0.3544		3.6422		13
1893			0.0418		0.4261		3.6420		9
1894			0.0702		0.9314		3.6421		5
1895			0.0586		0.7993		3.6421		17
1896			0.0401		0.3617		3.6419		17
1897			0.0186		0.4282		3.6423		3
1898			0.0683		0.5566		3.6420		0
1899			0.0617		1.1053		3.6423		6
1900			0.0452		0.8987		3.6426		12
1901			0.0440		0.5031		3.6426		9
1902			0.0088		0.6466		3.6439		8
1903			0.0236		0.4440		3.6442		29
1904			0.0385		0.7391		3.6445		19
1905			0.0412		0.6822		3.6448		3
1906			0.0274		0.5022		3.6450		7
1907			0.0488		0.3150		3.6445		13
1908			0.0348		1.0928		3.6452		5
1909			0.0580		1.0494		3.6455		3
1910			0.0678		0.7752		3.6455		17
1911			0.0238		0.5667		3.6459		5
1912			0.0398		0.7977		3.6463		18
1913			0.0666		0.4491		3.6458		6
1914			0.0945		1.3124		3.6459		4
1915			0.0461		0.7127		3.6461		12
1916			0.0488		0.3366		3.6456		13
1917			0.0391		0.6396		3.6458		22
1918			0.0117		1.0079		3.6473		29
1919			0.0523		0.9099		3.6475		6
1920			0.0400		0.6384		3.6477		4
1921			0.0393		0.9079		3.6482		11
1922			0.0543		0.8370		3.6483		15
1923			0.0399		0.8142		3.6487		11
1924			0.0262		0.8446		3.6494		24
1925			0.0434		0.4616		3.6493		22
1926			0.0536		0.2476		3.6485		17
1927			0.0818		0.4722		3.6479		6
1928			0.0413		0.6329		3.6481		27
1929			0.0592		0.1745		3.6470		12
1930			0.0741		0.7489		3.6468		8
1931			0.0645		0.8989		3.6469		8
1932			0.0618		0.7217		3.6469		8
1933			0.0382		0.3199		3.6466		8
1934			0.0430		0.6926		3.6468		9
1935			0.0160		0.7205		3.6477		18
1936			0.0291		0.4505		3.6479		14
1937			0.0586		0.7598		3.6479		12
1938			0.0482		0.6745		3.6480		7
1939			0.0400		0.1967		3.6473		5
1940			0.0369		0.4541		3.6473		10
1941			0.0540		1.0879		3.6476		23
1942			0.0065		0.6131		3.6491		7
1943			0.0333		0.9770		3.6497		22
1944			0.0148		0.6948		3.6507		16
1945			0.0518		0.4342		3.6504		13
1946			0.0191		0.9688		3.6515		9
1947			0.0286		0.9561		3.6522		15
1948			0.0321		0.4650		3.6523		13
1949			0.0489		0.6009		3.6523		24
1950			0.0545		0.6476		3.6522		13
1951			0.0778		0.7399		3.6520		8
1952			0.0704		0.8659		3.6520		14
1953			0.0781		0.7110		3.6518		11
1954			0.0322		0.5130		3.6519		26
1955			0.0385		0.3863		3.6518		6
1956			0.0211		1.0973		3.6528		8
1957			0.0612		0.7398		3.6528		10
1958			0.0260		0.5589		3.6532		9
1959			0.0664		0.8157		3.6532		17
1960			0.0572		0.5078		3.6529		10
1961			0.0429		0.6069		3.6530		15
1962			0.0541		0.4172		3.6526		8
1963			0.0286		0.8028		3.6532		13
1964			0.0454		0.6838		3.6534		7
1965			0.0184		0.8643		3.6543		11
1966			0.0955		0.9058		3.6541		1
1967			0.0351		0.4070		3.6541		13
1968			0.0537		0.2976		3.6535		11
1969			0.0288		0.5063		3.6537		16
1970			0.0699		0.8693		3.6537		1
1971			0.0174		0.3900		3.6541		13
1972			0.0537		0.4320		3.6538		16
1973			0.0281		1.0099		3.6546		22
1974			0.0638		0.6921		3.6545		7
1975			0.0479		1.0698		3.6549		7
1976			0.0576		0.7061		3.6549		21
1977			0.0845		0.5957		3.6544		9
1978			0.0415		0.4990		3.6544		18
1979			0.0797		0.5420		3.6539		6
1980			0.0518		0.9277		3.6542		14
1981			0.0261		0.9843		3.6550		16
1982			0.0503		0.8614		3.6552		10
1983			0.0227		0.5956		3.6558		26
1984			0.0696		0.7789		3.6557		17
1985			0.0471		1.0839		3.6561		23
1986			0.0733		0.8771		3.6561		14
1987			0.0571		0.2755		3.6554		8
1988			0.0495		0.8244		3.6556		15
1989			0.0394		0.3697		3.6554		15
1990			0.0292		0.2949		3.6552		4
1991			0.0719		0.5881		3.6549		0
1992			0.0307		0.7121		3.6553		14
1993			0.0723		0.1802		3.6542		7
1994			0.0374		0.6597		3.6544		20
1995			0.0548		0.4432		3.6541		14
1996			0.0287		0.7170		3.6546		16
1997			0.0630		0.7773		3.6546		13
1998			0.0355		0.7899		3.6550		20
1999			0.0642		0.5774		3.6547		6
2000			0.0680		0.5801		3.6545		13
[truncated: 37,977 more rows]
