# Supplementary material for: Nonlinear delay differential equations and their application to modeling biological network motifs
Source: Nat Commun. 2021 Mar 19;12:1788. doi: 10.1038/s41467-021-21700-8 (PMC7979834; doi:10.1038/s41467-021-21700-8)
Supplement: Supplementary file 3 — Source Data [file 41467_2021_21700_MOESM3_ESM.zip › DataS1/matlab/twocomponentloops_saddlenodesims.m]

%% Two copmonent loops

eta1s = 0:.1:10;
eta2s = 0:.1:10;
n1 = 2;
n2 = 2;
Tf = 100;
eqtol = 1e-1;
stabilities = simulatetwocomponentloop(eta1s, eta2s, n1, n2, Tf, eqtol);

figure;
imagesc(stabilities')
axis xy
xticklabels(eta1s)
yticklabels(eta2s)
xlabel('eta1')
ylabel('eta2')
set(gca, 'xtick', 1:length(eta1s), 'xticklabel', eta1s)
set(gca, 'ytick', 1:length(eta2s), 'yticklabel', eta2s)
set(gca, 'ydir', 'normal', 'clim', [0,32]);
axis square
grayscale = gray;
colormap(grayscale(1:round(end/32):end,:))
colorbar;

save('twocomponentloops_saddlenodesims_repressors.mat', 'eta1s', 'eta2s', ...
     'n1', 'n2', 'Tf', 'eqtol', 'stabilities');
 

eta1s = 0:.1:10;
eta2s = 0:.1:10;
n1 = -2;
n2 = -2;
Tf = 100;
eqtol = 1e-1;
stabilities = simulatetwocomponentloop(eta1s, eta2s, n1, n2, Tf, eqtol);

figure;
imagesc(stabilities')
axis xy
xticklabels(eta1s)
yticklabels(eta2s)
xlabel('eta1')
ylabel('eta2')
set(gca, 'xtick', 1:length(eta1s), 'xticklabel', eta1s)
set(gca, 'ytick', 1:length(eta2s), 'yticklabel', eta2s)
set(gca, 'ydir', 'normal', 'clim', [0,32]);
axis square
grayscale = gray;
colormap(grayscale(1:round(end/32):end,:))
colorbar;

save('twocomponentloops_saddlenodesims_activators.mat', 'eta1s', 'eta2s', ...
     'n1', 'n2', 'Tf', 'eqtol', 'stabilities');
%%
function stabilities = simulatetwocomponentloop(eta1s, eta2s, n1, n2, Tf, eqtol)
    q = parallel.pool.DataQueue;
    afterEach(q, @showprogress);
    numsimsdone = 0;
    stabilities = -1*ones(length(eta1s)*length(eta2s), 1);
    
    lowtol = 0.05;
    options = odeset('reltol', 1e-6, 'maxstep', 0.1);
    dXdT = @(T, X, eta1, eta2, n1, n2) [eta1./(1+(X(2)).^n1) - X(1); 
                                        eta2./(1+(X(1)).^n2) - X(2)];
    Ts = [0, Tf];
    
    initlog = [0 .001 .01 .1 .4 .49 .499 .5 .501 .51 .6 .9 .99 .999 1]';
    initsraw = [initlog initlog; initlog flipud(initlog)];
    parfor IDX = 1:numel(stabilities)
        [i, j] =  ind2sub([length(eta1s), length(eta2s)], IDX);
        eta1 = eta1s(i);
        eta2 = eta2s(j);
        etaMax = max(eta1, eta2);
        inits = initsraw.*repmat([etaMax, etaMax], length(initsraw), 1);
        outs = zeros(size(inits));
        for k = 1:length(inits)
            init = inits(k, :);
            eqn = @(T,X) dXdT(T, X, eta1, eta2, n1, n2);
            sol = ode45(eqn, Ts, init, options);
            outs(k, :) = deval(sol, Ts(2));
        end
        
        % check for bistability based on peaks in final value histogram
        xs1 = linspace(0, 2*(eta1+.01), 100);
        N1 = hist(outs(:,1), xs1);
        [~, idxs1] = findpeaks([0, N1, 0]);
        xs2 = linspace(0, 2*(eta2+.01), 100);
        N2 = hist(outs(:,2), xs2);
        [~, idxs2] = findpeaks([0, N2, 0]);
        isbistable = length(idxs1) >= 2 || length(idxs2) >= 2;
        if isbistable
            mid1 = mean(xs1(idxs1));
            mid2 = mean(xs2(idxs2));
        else
            mid1 = lowtol;
            mid2 = lowtol;
        end
        
        X1high = outs(:,1) > mid1;
        X2high = outs(:,2) > mid2;
        X1low = outs(:,1) <= mid1;
        X2low = outs(:,2) <= mid2;
        X1wins = outs(:,1) > outs(:,2);
        X2wins = outs(:,1) < outs(:,2);
        
        % NB: eta1==eta2==0 has 0 output, count as equality for activators
        % and as lowmonostable for repressors.
        lowmonostable = ~isbistable & all(X1low & X2low) & ...
            ~(eta1 == 0 & eta2 == 0 & n1>0 & n2>0);

        bistablesync = isbistable & any(X1high & X2high) & any(X1low & X2low);
        equality = all(abs(outs(:,1) - outs(:,2)) <= eqtol * etaMax) & ...
                   ~lowmonostable & ~bistablesync;
        X1monostable = all(X1wins) & ~equality;
        X2monostable = all(X2wins) & ~equality;
        bistableanti = any(X1wins) & any(X2wins) & ~equality & ~lowmonostable;
        stabilities(IDX) = 1*lowmonostable + 2*bistablesync + ...
                           4*X1monostable + 8*X2monostable + ...
                           16*bistableanti + 32*equality;
        send(q, IDX);
    end
    stabilities = reshape(stabilities, length(eta1s), length(eta2s));


    function showprogress(~)
        numsimsdone = numsimsdone + 1;
        percentdone = numsimsdone / numel(stabilities) * 100;
        fprintf('Progress: %.2f %% (%d simulations of %d) \n', ...
                percentdone, numsimsdone, numel(stabilities));
    end

end
