# Supplementary material for: Nonlinear delay differential equations and their application to modeling biological network motifs
Source: Nat Commun. 2021 Mar 19;12:1788. doi: 10.1038/s41467-021-21700-8 (PMC7979834; doi:10.1038/s41467-021-21700-8)
Supplement: Supplementary file 3 — Source Data [file 41467_2021_21700_MOESM3_ESM.zip › DataS1/matlab/simulationcurves.m]

%% Plot individual simulations over time and save data
%% Autoregulation
options = ddeset('reltol', 1e-6, 'maxstep', 0.1);
numinits = 20;

dXdT = @(T, X, Z, eta, n) eta./(1+Z.^n) - X;
Ts = [0, 50];
fullts = linspace(Ts(1), Ts(2), 400);
params = @(behavior, n, eta, gamma) struct('behavior', behavior, ...
                                       'n', n, 'eta', eta, 'gamma', gamma); 
paramsets = [params('Monostability', -2, 1, 1), ...
             params('Bistability', -2, 4, 1), ...
             params('Damped oscillations', 2, 4, 1), ...
             params('Oscillatory', 2, 4, 5)];

figure;
i = 1;
solxs = zeros(numinits,length(fullts),4);
for p = paramsets
    inits = logspace(-4,log10(1.2*p.eta),numinits);
    %inits = linspace(0, 1.2*p.eta, numinits);
    eqn = @(T,X,Z) dXdT(T, X, Z, p.eta, p.n);
    sol = dde23(eqn, p.gamma, inits, Ts, options);
    solxs(:,:,i) = deval(sol, fullts);
    subplot(2,2,i);
    plot(fullts, solxs(:,:,i) / p.eta);
    title(p.behavior);
    xlabel('Time (T)');
    ylabel('Concentration (X/\eta)');
    xlim(Ts);
    i = i + 1;
end

save('autoregulation_simulationcurves.mat', 'paramsets', 'fullts', 'solxs', 'numinits');
%% Direct regulation
options = ddeset('reltol', 1e-6, 'maxstep', 0.1);

% parameter definitions
etaX = 6;
nact = -2;
nrep = 2;
epsilon = 0.5;
etaact = (etaX-epsilon)*(1+etaX^nact);
etarep = etaX-epsilon;
gamma = 2;

Ts = [0,10];
fullts = linspace(Ts(1), Ts(2), 400);
figure;

% activator simulation
subplot(2,1,1)
dXYdT = @(T, X, Z) [etaX - X(1);
                   epsilon + etaact./(1+Z(1).^nact) - X(2)
                  ];
initsact = [0;epsilon];
sol = dde23(dXYdT, gamma, initsact, Ts, options);
XYact = deval(sol, fullts);
plot(fullts, XYact);

% repressor simulation
subplot(2,1,2)
dXYdT = @(T, X, Z) [etaX - X(1);
                   epsilon + etarep./(1+Z(1).^nrep) - X(2)
                  ];
initsrep = [0; etaX];
sol = dde23(dXYdT, gamma, initsrep, Ts, options);
XYrep = deval(sol, fullts);
plot(fullts, XYrep);


save('directregulation_simulationcurves.mat', 'etaX', 'nact', 'nrep', ...
     'epsilon', 'etaact', 'etarep', 'gamma', 'initsact', 'initsrep', ...
     'XYact', 'XYrep', 'Ts', 'fullts');

%% Two copmonent loops
options = ddeset('reltol', 1e-6, 'maxstep', 0.1);
numinits = 1;
dXdT = @(T, X, Z, eta1, eta2, n1, n2) [eta1/(1+(Z(2,2))^n1) - X(1); 
                                       eta2/(1+(Z(1,1))^n2) - X(2)];
Ts = [0, 120];
fullts = linspace(Ts(1), Ts(2), 400);
params = @(behavior, n1, n2, eta1, eta2, gamma1, gamma2) ...
         struct('behavior', behavior, 'n1', n1, 'n2', n2, 'eta1', eta1, ...
                'eta2', eta2, 'gamma1', gamma1, 'gamma2', gamma2); 
paramsets = [params('Two-repressor monostability', 2, 2, 1, 1, 0.25, 0.25), ...
             params('Two-repressor bistability', 2, 2, 5, 5, 1.25, 1.25), ...
             params('Two-repressor oscillations', 2, 2, 5, 5, 3.25, 3.25), ...
             params('Two-activator monostability', -2, -2, 1, 1, 0.25, 0.25), ...
             params('Two-activator bistability', -2, -2, 3, 3, 1.25, 1.25), ...
             params('Two-activator oscillations', -2, -2, 3, 3, 3.25, 3.25), ...
             params('Activator/inhibitor damped oscillations', -2, 2, 1, 1, .25, .25), ...
             params('Activator/inhibitor oscillations', -2, 2, 5, 5, 3.25, 3.25) ...
            ];
initvals = {[[.001;.01], [-1;-1]], ...
            [[.002;.006], [-1;-1]], ...
            [[.01;.3], [-1;-1]], ...
            [[.27;.48], [-1;-1]], ...
            [[.3;.5], [.2;.4]], ...
            [[.27;.48], [.2;.4]], ...
            [[.001;.01], [-1;-1]], ...
            [[.001;.01], [-1;-1]]
           };
figure;
solxs = zeros(2, length(fullts), 8, 2);
for i = 1:length(paramsets)
    for k = 1:2
        p = paramsets(i);
        inits = initvals{i}(:,k);
        if sum(inits) == -2
            continue
        end
        meaneta = (p.eta1 + p.eta2)/2;

        eqn = @(T,X,Z) dXdT(T, X, Z, p.eta1, p.eta2, p.n1, p.n2);
        sol = dde23(eqn, [p.gamma1; p.gamma2], inits, Ts, options);
        solxs(:,:,i,k) = deval(sol, fullts);
        subplot(3,3,i);
        plot(fullts, solxs(:,:,i,k) / meaneta);
        hold on;
    end
    title(p.behavior);
    xlabel('Time (T)');
    ylabel('Concentration (X/\langle\eta\rangle)');
    xlim(Ts);
    ylim([0, 1]);
end

save('twocomponentloop_simulationcurves.mat', 'paramsets', 'fullts', 'solxs');
%% Cascades A->B->C

% parameter definitions
alphaX = 1.5;
kX = 1;
betaX = 1;
betaY = 1;
betaZ = 1/1.5;
nX = -2;
nY = -2;
etaX = alphaX/(kX*betaX);
etaY = etaX*(1+etaX^nX); % to match max height of X
etaZ = etaX*(1+etaX^nX); % to match max height of X

Ts = [0,6];
fullts = linspace(Ts(1), Ts(2), 400);

% ODE simulations
dXdT_ode = @(T,X) [betaX/betaZ * (etaX - X(1));
                   betaY/betaZ * (etaY./(1+X(1).^nX) - X(2));
                   etaZ./(1+X(2).^nY) - X(3)
                  ];
inits = [0.01;0.01;0.01];
options = ddeset('reltol', 1e-6, 'maxstep', 0.1);
sol = ode45(dXdT_ode, Ts, inits, options);
solxs_ode = deval(sol, fullts);
subplot(3,1,1)
plot(fullts, solxs_ode);

% DDE simulation
gamma = betaZ / betaY;
alpha0 = etaZ / (1 + etaY^nY) * (nY>0);
alpha = etaZ * etaY^abs(nY) / (1 + etaY^abs(nY));
h = -(nX * nY / 2) * (2^abs(nY) / (2^abs(nY) - 1));
k = ((2^abs(nY) - 1) / (1 + etaY^abs(nY)))^(sign(nY)/h);

subplot(3,1,2)
dXdT_dde = @(T,X,Z) [etaX - X(1);
                     alpha0 + alpha*k^h./(k^h+Z(1).^h) - X(2)
                    ];
inits = [0.01;0.01];
sol = dde23(dXdT_dde, gamma, inits, Ts, options);
solxs_ddeequiv = deval(sol, fullts);
plot(fullts, solxs_ddeequiv);

% All DDE cascade simulation
subplot(3,1,3)
dXdT_dde = @(T,X,Z) [etaX - X(1);
                     alpha0 + alpha*k^h./(k^h+Z(1).^h) - X(2);
                     alpha0 + alpha*k^h./(k^h+Z(2).^h) - X(3)
                    ];
inits = [0.01;0.01;0.01];
sol = dde23(dXdT_dde, gamma, inits, Ts, options);
solxs_alldde = deval(sol, fullts);
plot(fullts, solxs_alldde);
save('cascade_simulationcurves.mat', 'etaX', 'etaY', 'etaZ', 'betaX', ...
     'betaY', 'betaZ', 'nX', 'nY', 'gamma', 'alpha0', 'alpha', 'k', 'h', ...
     'fullts', 'solxs_ode', 'solxs_ddeequiv', 'solxs_alldde');
%% Autoregulated cascade (for intro figure)

options = ddeset('reltol', 1e-6, 'maxstep', 0.1);
n = 2;
alphax = 1.;
alphay = 1.2;
alphaz = 1.2;
beta = 1;
taux = 3;
tauz = 6;
beta2 = .5;
alphax2 = 0.5;
alphaz2 = .3529;
taux2 = .8;
tauz2 = 0.1;

dXdTode = @(T, X) [alphax/(1+X(1)^n) - beta*X(1);
                   alphay/(1+X(1)^n) - beta*X(2);
                   alphaz*X(2)^n/(1+X(2)^n) - beta*X(3)];
dXdTdde = @(T, X, Z) [alphax2/(1+Z(1,1)^n) - beta2*X(1);
                      alphaz2/(1+Z(1,2)^n) - beta2*X(2)];
dXdTdde2 = @(T, X, Z) [alphax2/(1+Z(1,1)^n) - beta2*X(1);
                      alphaz2/(1+Z(1,2)^n) - beta2*X(2)];


Ts = [0, 40];
fullts = linspace(Ts(1), Ts(2), 400);
initode = [0.01; 0.01; 0.01];
initdde = [0.01; 0.01];

solode = ode45(dXdTode, Ts, initode, options);
solode = deval(solode, fullts);
soldde = dde23(dXdTdde, [taux;tauz], initdde, Ts, options);
soldde = deval(soldde, fullts);
soldde2 = dde23(dXdTdde2, [taux2;tauz2], initdde, Ts, options);
soldde2 = deval(soldde2, fullts);

figure;
subplot(1,2,1);
plot(fullts, solode);
xlim(Ts);
ylim([0,1]);
xlabel('Time (T)');
ylabel('Concentration');
title('ODE simulation');

subplot(1,2,2);
hold on;
plot(fullts, soldde);
plot(fullts, soldde2);
hold off;
xlim(Ts);
ylim([0,1]);
xlabel('Time (T)');
ylabel('Concentration');
title('DDE simulation');

save('autoregulatedcascade_simulationcurves.mat', ...
     'solode', 'soldde', 'soldde2', 'fullts', ...
     'n', 'alphax', 'alphay', 'alphaz', 'beta', 'taux', 'tauz', ...
     'alphax2', 'alphaz2', 'beta2', 'taux2', 'tauz2');
 
%% Logic

options = odeset('reltol', 1e-6, 'maxstep', 0.1);

Xraw = @(T) ((T > 10) & (T < 20)) | (T > 30);
Yraw = @(T) T > 20;

paramsets = [
    struct('etaZ1', 0.9, 'etaZ2', 0.9, 'n1', -2, 'n2', -2, ...
         'logic', 'AND', 'type', 'X AND Y');
    struct('etaZ1', 1.8, 'etaZ2', 1.8, 'n1', -2, 'n2', -2, ...
         'logic', 'OR', 'type', 'X OR Y');
 ];

n3 = -20;
Ts = [0, 40];
fullts = linspace(Ts(1), Ts(2), 400);
initZ = 0;
initR = 0;
gammaX = 0;
gammaY = 0;
gammaZ = 0;
results = zeros(4, length(paramsets), length(fullts));

for j = 1:length(paramsets)
    etaZ1 = paramsets(j).etaZ1;
    etaZ2 = paramsets(j).etaZ2;

    etaR = etaZ1 + etaZ2;
    X = @(T) etaR * Xraw(T);
    Y = @(T) etaR * Yraw(T);
    n1 = paramsets(j).n1;
    n2 = paramsets(j).n2;

    dZdT = @(T, Z) etaZ1 ./ (1 + X(T - gammaX).^n1) + etaZ2 ./ (1 + Y(T - gammaY).^n2) - Z;
    solZ = ode45(dZdT, Ts, initZ, options);
    Z = @(T) deval(solZ, T);
    dRdT = @(T, R)  etaR ./ (1 + Z(T - gammaZ).^n3) - R;
    solR = ode45(dRdT, Ts, initR, options);
    R = @(T) deval(solR, T);

    titles = ['X', 'Y', 'Z', 'R'];
    results_curr = @(T) [X(T); Y(T); Z(T); R(T)];
    results(:, j, :) = results_curr(fullts);
    for i = 1:4
        subplot(4,2,2*i-(j-1));
        plot(fullts, squeeze(results(i,j,:)) / etaR);
        xlim(Ts);
        ylim([0,1]);
        if i == 1
            title({paramsets(j).type, titles(i)});
        else
            title(titles(i));
        end
    end
end
supxh = suplabel('Time (T)', 'x');
supxh.Position(2) = supxh.Position(2) + 0.04;
supyh = suplabel('Concentration / \eta_R', 'y');
supyh.Position(1) = supyh.Position(1) + 0.04;

save('logic_simulationcurves.mat', 'paramsets', 'results', 'fullts', ...
     'gammaX', 'gammaY', 'gammaZ', 'n3', 'initZ', 'initR');

%% Feedforward loops
options = odeset('reltol', 1e-6, 'maxstep', 0.1);
Ts = [0, 100];
fullts = linspace(Ts(1),Ts(2),2000);

paramsets = [
  struct('eta1', 0.6, 'eta2', 0.6, 'n1', +2, 'n2', +2, ...
         'logic', 'AND', 'type', 'NOR');
  struct('eta1', 1.6, 'eta2', 1.6, 'n1', +2, 'n2', +2, ...
         'logic', 'OR', 'type', 'NAND');
  struct('eta1', 0.6, 'eta2', 0.6, 'n1', +2, 'n2', -2, ...
         'logic', 'AND', 'type', 'indirect arm NIMPLY direct arm');
  struct('eta1', 1.6, 'eta2', 1.6, 'n1', +2, 'n2', -2, ...
         'logic', 'OR', 'type', 'direct arm IMPLY indirect arm');
  struct('eta1', 0.6, 'eta2', 0.6, 'n1', -2, 'n2', +2, ...
         'logic', 'AND', 'type', 'direct arm NIMPLY indirect arm');
  struct('eta1', 1.6, 'eta2', 1.6, 'n1', -2, 'n2', +2, ...
         'logic', 'OR', 'type', 'indirect arm IMPLY direct arm');
  struct('eta1', 0.6, 'eta2', 0.6, 'n1', -2, 'n2', -2, ...
         'logic', 'AND', 'type', 'AND');
  struct('eta1', 1.6, 'eta2', 1.6, 'n1', -2, 'n2', -2, ...
         'logic', 'OR', 'type', 'OR');
];

deltagamma = 4;
n3=-20;
etaX = 4;
etaR = 4;

poses_coh = [2, 26, 50];
widths_coh = [4, 20, 30];
poses_inc = [2, 29, 50];
widths_inc = [1, 20, 30];
blip = @(T, pos, width) (T>pos & T<(pos+width));
Xcoh = @(T) etaX * (blip(T, poses_coh(1), widths_coh(1)) + ...
                    blip(T, poses_coh(2), widths_coh(2)) + ...
                    blip(T, poses_coh(3), widths_coh(3)));
Xinc = @(T) etaX * (blip(T, poses_inc(1), widths_inc(1)) + ...
                    blip(T, poses_inc(2), widths_inc(2)) + ...
                    blip(T, poses_inc(3), widths_inc(3)));

figure; hold on;
idx = 1;
dataformat = struct('parameters',[], 'X', [], 'Z', [], 'R', [], 'T', []);
data = repmat(dataformat, length(paramsets), 1);
for i = 1:length(paramsets)
    eta1 = paramsets(i).eta1;
    eta2 = paramsets(i).eta2;
    n1 = paramsets(i).n1;
    n2 = paramsets(i).n2;
    logic = paramsets(i).logic;
    ffltype = paramsets(i).type;
    if sign(n1) == sign(n2)
        X = Xcoh;
    elseif sign(n1) == -sign(n2)
        X = Xinc;
    end
    dZRdT = @(T,ZR) [eta1/(1+X(T)^n1) + eta2/(1+X(T-deltagamma)^n2) - ZR(1);
                   etaR/(1+ZR(1)^n3) - ZR(2)];
    Z0 = eta1*(n1>0) + eta2*(n2>0);
    R0 = etaR/(1+Z0^n3);
    sol = ode45(dZRdT, Ts, [Z0; R0], options);
    ZRs = deval(sol, fullts);
    xs = X(fullts);
    zs = ZRs(1,:);
    rs = ZRs(2,:);
    subplot(4, 2, idx);
    plot(fullts, [xs; zs; rs]);
    xlim([Ts(1), Ts(2)]);
    idx = idx + 1;
    xlabel('Time (T)');
    ylabel('Concentration');
    title([ffltype ' with ' logic ' logic']);
    data(i).parameters = paramsets(i);
    data(i).T = fullts;
    data(i).X = xs;
    data(i).Z = zs;
    data(i).R = rs;
end
hold off;

save('feedforward_simulationcurves.mat', 'data', ...
     'deltagamma', 'n3', 'etaX', 'etaR');

%% Chaos (double autoregulation)
% commented-out p=, and save() lines for positive/negative dual
% feedback simulations.
options = ddeset('reltol', 1e-6, 'maxstep', 0.1);
dXdT = @(T, X, Z, eta1, eta2, n, m) eta1/(1+Z(1)^n) + eta2/(1+Z(2)^m) - X;

Ts = [0, 5000];
fullts = linspace(1e3, Ts(2), 2e5);
params = @(behavior, eta1, eta2, gamma1, gamma2, n, m) struct('behavior', behavior, ...
         'eta1', eta1, 'eta2', eta2, 'gamma1', gamma1, 'gamma2', gamma2, 'n', n, 'm', m); 
p = params('Chaos', 16, 16, 1, 9.5, 5, 2);
%p = params('Chaos', 15, 1, 1, 11, 11, -3);

figure;
init = 0.1;
eqn = @(T,X,Z) dXdT(T, X, Z, p.eta1, p.eta2, p.n, p.m);
sol = dde23(eqn, [p.gamma1; p.gamma2], init, 0:2000, options);
fullts = linspace(1e3,sol.x(end), round(60*sol.x(end)/3));
[solxs, soldxdts] = deval(sol, fullts);
Y = fft(solxs);
L = length(fullts);
P2 = abs(Y/L);
P1 = P2(1:L/2+1);
P1(2:end-1) = 2*P1(2:end-1);
Fs = 1/diff(fullts(1:2));
f = Fs*(0:(L/2))/L;
subplot(3,1,1);
plot(fullts, solxs);
subplot(3,1,2);
plot(solxs(5e3:end), soldxdts(5e3:end));
subplot(3,1,3);
semilogy(f, P1)
title(p.behavior);
xlabel('Time (T)');
ylabel('Concentration (X)');

save('chaos_simulationcurves.mat', 'p', 'Ts', 'fullts', ...
     'init', 'solxs', 'soldxdts', 'f', 'P1');
%save('chaos_simulationcurves2.mat', 'p', 'Ts', 'fullts', ...
%     'init', 'solxs', 'soldxdts', 'f', 'P1');

%% Non-constant histories
options = ddeset('reltol', 1e-6, 'maxstep', 0.1);
numinits = 200;

dXdT = @(T, X, Z, eta, n) eta./(1+Z.^n) - X;
params = @(behavior, n, eta, gamma) struct('behavior', behavior, ...
                                       'n', n, 'eta', eta, 'gamma', gamma); 
p = params('Oscillatory', 2, 4, 5);
Ts = [0, 500];
fullts = linspace(Ts(1), Ts(2), 2000);
Nlate = round(0.5*length(fullts));
dt = diff(fullts(1:2));
amps = linspace(0,1.2*p.eta,numinits);
phases = p.gamma*rand(numinits, 1)';
initfuncs = {@(T) repmat(amps, size(T), 1); % constant histories
             @(T) amps.*(1+sin(T-phases))/2 % sin histories, rand phases
            };

figure;
solxs = zeros(numinits,length(fullts),2);
calcphases = zeros(numinits, 2);
for i = 1:2
    inits = initfuncs{i};
    eqn = @(T,X,Z) dXdT(T, X, Z, p.eta, p.n);
    sol = dde23(eqn, p.gamma, inits, Ts, options);
    solxs(:,:,i) = deval(sol, fullts);
    % calculate phase offset from reference curve
    for j = 1:numinits
        xc = xcorr(solxs(1,Nlate:end,1), solxs(j, Nlate:end, i));
        [~, ph] = max(xc);
        calcphases(j, i) = dt * (((length(xc) - 1)/2) + 1 - ph);
    end
    subplot(2,2,2*i-1);
    hold on;
    plot(fullts, solxs(:,:,i));
    histtime = -10*p.gamma:dt:0;
    plot(histtime, initfuncs{i}(histtime'));
    hold off;
    xlabel('Time (T)');
    ylabel('Concentration (X)');
    xlim(Ts);
end

Y = fft(solxs, [], 2);
L = length(fullts);
P2 = abs(Y/L);
P1 = P2(:, 1:L/2+1, :);
P1(:, 2:end-1, :) = 2*P1(:, 2:end-1, :);
P1mean = mean([P1(:,:,1); P1(:,:,2)], 1);
Fs = 1/dt;
f = Fs*(0:(L/2))/L;
[~, maxloc] = max(P1mean(2:end));
wavelength = 1/f(maxloc);
calcphases = 2*pi*calcphases / wavelength;
subplot(1,2,2, polaraxes);
hold on;
edges = linspace(0,2*pi,13)-2*pi/24;
phasehist_consthists = polarhistogram(calcphases(:,1), edges, ...
                                      'normalization', 'probability');
phasehist_sinhists = polarhistogram(calcphases(:,2), edges, ...
                                      'normalization', 'probability');
hold off;
phaseprobs_consthists = phasehist_consthists.Values;
phaseprobs_sinhists = phasehist_sinhists.Values;
save('nonconsthists.mat', 'fullts', 'solxs', 'p', 'edges', ...
     'amps', 'phases', 'calcphases', 'phaseprobs_consthists', ...
     'phaseprobs_sinhists');
