# Supplementary material for: Nonlinear delay differential equations and their application to modeling biological network motifs
Source: Nat Commun. 2021 Mar 19;12:1788. doi: 10.1038/s41467-021-21700-8 (PMC7979834; doi:10.1038/s41467-021-21700-8)
Supplement: Supplementary file 3 — Source Data [file 41467_2021_21700_MOESM3_ESM.zip › DataS1/fig_logic/logic_simulationcurves.py]

#!/usr/bin/env python3
#-*- coding:utf-8 -*-

# Set up plotting libraries with desired default settings
from sys import path
path.append("..")
import matplotlib.pyplot as plt
from matplotlib import lines
from figures import *

# Get font size
from matplotlib import rcParams
fontsize = rcParams['font.size']

# import data
from scipy.io import loadmat
import numpy as np
data = loadmat('../matlab/logic_simulationcurves.mat')
paramsets = data['paramsets']
results = data['results']
numvars = results.shape[0]
varnames = ('X', 'Y', 'Z', 'R')
numconds = len(paramsets)
T = data['fullts'].squeeze()

# create figure
#fig = plt.figure()
fig, axs = plt.subplots(nrows=numvars, ncols=numconds, sharex=True, sharey=True)
sz = fig.get_size_inches()
fig.set_size_inches((120/44.5*sz[0], 60/44.5*sz[1]))

# make plots
for i in range(len(paramsets)):
    # load data
    params = paramsets[i]
    logic = params['type'][0][0]
    etaR = params['etaZ1'][0][0][0] + params['etaZ2'][0][0][0]
    
    for j in range(numvars):
        ax = axs[j][i]
        plt.sca(ax)
        errorbars(T, results[j, i,:] / etaR)
        ax.set_xlim((min(T), max(T)))
        ax.set_ylim((0, 1.0))
        if i == 0:
            ax.set_ylabel([" \n", ""][i] + varnames[j])
        if i == 1:
            plt.setp(ax.get_yticklabels(), visible=False)
        if (j+1) != 4:
                plt.setp(ax.get_xticklabels(), visible=False)
        else:
            plt.xlabel(" ", labelpad=0) # hack to make space for common xlabel
        if j == 0:
            plt.title(" ")

fig.text(0.54, 0.018, 'Time ($T$)', ha='center', fontsize=fontsize+2)
fig.text(0.01, 0.5, 'Concentration / $\eta_R$', va='center', rotation='vertical', fontsize=fontsize+2)
h1 = fig.text(0.2925, .94, 'X AND Y', ha='center', fontsize=fontsize+2, weight='bold')
h2 = fig.text(0.7625, .94, 'X OR Y', ha='center', fontsize=fontsize+2, weight='bold')
line1 = lines.Line2D([0.081, 0.515], [0.925, 0.925], color='black', lw=0.75, transform=fig.transFigure, figure=fig)
line2 = lines.Line2D([0.54, 0.975], [0.925, 0.925], color='black', lw=0.75, transform=fig.transFigure, figure=fig)
fig.lines.extend([line1, line2])
plt.subplots_adjust(bottom=0.5, left=0, right=.85, top=1, wspace=0, hspace=0)

plt.savefig("logic_simulationcurves.svg")
plt.savefig("logic_simulationcurves.png")
plt.savefig("logic_simulationcurves.pdf")
