# Supplementary material for: Nonlinear delay differential equations and their application to modeling biological network motifs
Source: Nat Commun. 2021 Mar 19;12:1788. doi: 10.1038/s41467-021-21700-8 (PMC7979834; doi:10.1038/s41467-021-21700-8)
Supplement: Supplementary file 3 — Source Data [file 41467_2021_21700_MOESM3_ESM.zip › DataS1/fig_autoregulationbifurcations/bifurcations_n_eta.py]

#!/usr/bin/env python3
#-*- coding:utf-8 -*-

# Set up plotting libraries with desired default settings
from sys import path
path.append("..")
import matplotlib.pyplot as plt
from figures import *

# Use black and white theme to match conventions in bifurcation plots
from matplotlib import rcParams, cycler
rcParams['axes.prop_cycle'] = cycler(color=['black'])  * cycler(linewidth=[1.0]) * \
                              cycler(linestyle=['-', '--', '-', ':', ':'])


# import data
from scipy.io import loadmat
import numpy as np
data = loadmat('../matlab/bifurcations_n_eta.mat')['data']
hopfdata = loadmat('../matlab/bifurcations_n_neta_hopfmaxmin.mat')

# create figure
fig = plt.figure()
sz = fig.get_size_inches()
fig.set_size_inches((3*sz[0], 2*sz[1]))

# make plots
for i,dataset in enumerate(data):
    # load in data (not including hopf mins/maxs)
    ax = plt.subplot(2,len(data)/2,i+1)
    eta = dataset['eta'][0].squeeze()
    ns = dataset['ns'][0].squeeze()
    Xs_ss = dataset['Xs_ss'][0].squeeze() / eta
    
    # count single fixed point above hopf bifurcation as unstable
    n_hopf = hopfdata['n_hopfbf'][0][i]
    if not(np.isnan(n_hopf)):
        idxs = np.where(ns>=n_hopf)
        Xs_ss[idxs,1] = Xs_ss[idxs,0]
        Xs_ss[idxs,0] = np.nan
    
    # load in hopf mins/maxs
    ns_hopf = hopfdata['ns'][0]
    Xs_mins_hopf = hopfdata['Xs_mins'][i] / eta
    Xs_maxs_hopf = hopfdata['Xs_maxs'][i] / eta
    
    # plot
    plt.plot(ns, Xs_ss)
    plt.plot(ns_hopf, Xs_mins_hopf)
    plt.plot(ns_hopf, Xs_maxs_hopf)
    ax.set_xlim((-7, 7))
    ax.set_ylim(-0.01, 1.0)
    ax.set_xlabel("Cooperativity ($n$)")
    ax.set_ylabel("Fixed points ($X*/η$)", labelpad=2)
    ax.set_title("$η = " + str(eta) + "$")


plt.savefig("bifurcations_n_eta.svg")
plt.savefig("bifurcations_n_eta.png")
plt.savefig("bifurcations_n_eta.pdf")
