# Supplementary material for: Nonlinear delay differential equations and their application to modeling biological network motifs
Source: Nat Commun. 2021 Mar 19;12:1788. doi: 10.1038/s41467-021-21700-8 (PMC7979834; doi:10.1038/s41467-021-21700-8)
Supplement: Supplementary file 3 — Source Data [file 41467_2021_21700_MOESM3_ESM.zip › DataS1/fig_autoregulationextras/autoregulation_etavsn.py]

#!/usr/bin/env python3
#-*- coding:utf-8 -*-

# Set up plotting libraries with desired default settings
from sys import path
path.append("..")
import matplotlib.pyplot as plt
from figures import *
from matplotlib import rcParams
import numpy as np
from scipy.optimize import fsolve
# ignore nans (divide by zero, etc.) because that is expected
np.warnings.filterwarnings('ignore', r'invalid value')
np.warnings.filterwarnings('ignore', r'divide by zero')
colors = rcParams['axes.prop_cycle'].by_key()['color']
linewidth = rcParams['axes.prop_cycle'].by_key()['linewidth'][0]

# analytical bifurcation boundary functions
eta_sn = lambda n: -n*(-n-1)**(-(-n-1)/(-n))
gamma_hpf = lambda w: 1/w*(-np.arctan(w) + np.pi)
eta_hpf = lambda w,n: np.abs(n)/np.sqrt(1+w**2) * (np.abs(n)/np.sqrt(1+w**2) - 1) ** (-(n+1)/n)
eta_spiral = lambda gamma, n: n*gamma*np.exp(gamma+1) * (n*gamma*np.exp(gamma+1) - 1)**(-(n+1)/n)


# create figure
fig, ax = plt.subplots(nrows=1, ncols=1)
sz = fig.get_size_inches()
fig.set_size_inches((2.2*sz[0], 1*sz[1]))
gamma = 3
w = fsolve(lambda w: gamma_hpf(w) - gamma, np.pi*.9)[0]
ns = np.linspace(-10, 10, 201)
idx0 = list(ns).index(0)
plt.plot(ns[idx0:], eta_hpf(w, ns[idx0:]), label='Hopf')
plt.plot(ns, eta_spiral(gamma, ns), label='Spiral', zorder=3)
plt.plot(ns, eta_sn(ns), label='Saddle-node')
plt.axvline(x=-1, label='Origin stability', color=colors[3], lw=linewidth)
plt.axvline(x=0, label='Origin fixed point', color=colors[4], lw=linewidth)
plt.axhline(y=0, color=colors[4], lw=linewidth, zorder=3)
plt.ylim([0, 10])
plt.xlim([min(ns), max(ns)])
ax.set_xlabel("Cooperativity ($n$)")
ax.set_ylabel("\nRegulation strength ($η=α/kβ$)", labelpad=0)
ax.set_aspect('equal')
ax.legend(bbox_to_anchor=(1, 1), loc='upper left', ncol=1, labelspacing=0.5, title='Boundary')
ax.annotate('Bistable', (-5.5, 6), ha='center', va='center')
ax.annotate('Monostable origin', (-5.5, 0.75), ha='center', va='center')
ax.annotate('Monostable, Unstable origin', (-0.5, 5), ha='center', va='center', rotation='vertical')
ax.annotate('Damped Oscillations', (0.9, 5), ha='center', va='center', rotation='vertical')
ax.annotate('Oscillatory', (6.25, 6), ha='center', va='center')
ax.annotate('Monostable', xy=(9,0.2), xytext=(14, 0.2), ha='center', va='center',
            arrowprops=dict(arrowstyle='->'))

# save plots
plt.savefig("autoregulation_etavsn.svg")
plt.savefig("autoregulation_etavsn.png")
plt.savefig("autoregulation_etavsn.pdf")
