# Supplementary material for: Nonlinear delay differential equations and their application to modeling biological network motifs
Source: Nat Commun. 2021 Mar 19;12:1788. doi: 10.1038/s41467-021-21700-8 (PMC7979834; doi:10.1038/s41467-021-21700-8)
Supplement: Supplementary file 3 — Source Data [file 41467_2021_21700_MOESM3_ESM.zip › DataS1/fig_autoregulationextras/autoregulation_full.py]

#!/usr/bin/env python3
#-*- coding:utf-8 -*-

# Set up plotting libraries with desired default settings
from sys import path
path.append("..")
import matplotlib.pyplot as plt
from figures import *

# import data
from scipy.io import loadmat
matdata = loadmat('../matlab/autoregulationresults_extras.mat')
data = matdata['stabilities']
# turn binary encoding into linear encoding
data[data == 1] = 0 # monostable node
data[data == 3] = 1 # bistable node
data[data == 4] = 2 # stable spiral
data[data == 8] = 3 # oscillations
clabels = ["Monostable", "Bistable", "Damped oscillations", "Oscillatory"]

# create color mapping
from matplotlib.colors import ListedColormap
from matplotlib import rcParams, cycler
numcolors = len(np.unique(data))
colors = rcParams['axes.prop_cycle'].by_key()['color'][2:numcolors+2]
colors = plt.cm.Greys_r(np.linspace(0,0.75,4))
cmap = ListedColormap(colors)

# create figure
fig, axs = plt.subplots(nrows=2, ncols=4, sharex=False, sharey=False)
sz = fig.get_size_inches()
fig.set_size_inches((4*sz[0], 1.1*2*sz[1]))

import numpy as np
# ignore nans (divide by zero, etc.) because that is expected
np.warnings.filterwarnings('ignore', r'invalid value')
np.warnings.filterwarnings('ignore', r'divide by zero')

# analytical bifurcation boundary functions
eta_sn = lambda n: -n*(-n-1)**(-(-n-1)/(-n))
gamma_hpf = lambda w: 1/w*(-np.arctan(w) + np.pi)
eta_hpf = lambda w,n: np.abs(n)/np.sqrt(1+w**2) * (np.abs(n)/np.sqrt(1+w**2) - 1) ** (-(n+1)/n)
X_hpf = lambda w,n: (np.abs(n)/np.sqrt(1+w**2) - 1) ** (-1/n)
X_hpf_isphys = lambda w,n: X_hpf(w,n) > 0
eta_spiral = lambda gamma, n: n*gamma*np.exp(gamma+1) * (n*gamma*np.exp(gamma+1) - 1)**(-(n+1)/n)
from scipy.special import lambertw

# make plots
Ws = np.linspace(0, np.pi, 500)
gamma_sn = np.linspace(-0.25, 10.25, 100)
ns = matdata['ns'].squeeze()
X = matdata['gammas'].squeeze()
dx = np.diff(X[-2:])
X = np.append(X, X[-1]+dx) - dx/2
Y = matdata['etas'].squeeze()
dy = np.diff(Y[-2:])
Y = np.append(Y, Y[-1]+dy) - dy/2
vrange = [np.min(data), np.max(data)]
blabels = ["Saddle-node bifurcation", "Hopf bifurcation", "Spiral boundary"]

for i,n in enumerate(ns):
    ax = axs[np.unravel_index(i,(2,4))]
    plt.sca(ax)
    heatmap(data[:,:,i].transpose(), vrange=vrange, discrete=True, X=X, Y=Y, kwargs=dict(rasterized=True),
            cmap=cmap, display_cbar=(i+1 == len(ns)), cloc=[.8545, 0.45, 0.05, 0.0],
            clabels=clabels, ckwargs=dict(ncol=1, labelspacing=0.5, handlelength=0.7))
    ax.set_aspect('equal', anchor='N')
    if n != 0:
        # n=0 has all sorts of divide by zero issues causing a line at zero,
        # but analytically know there are no bifurcations
        if i + 1 == len(ns):
            labels = blabels
        else:
            if n > 0:
                labels = ["", "", ""]
            elif n < 0:
                labels = ["", ""]
        plt.plot(gamma_sn, eta_sn(n)*np.ones(np.size(gamma_sn)), label=labels[0])
        if n > 0:
            plt.plot(gamma_hpf(Ws), eta_hpf(Ws, n)/X_hpf_isphys(Ws, n), label=labels[1])
            gamma_spiral = np.linspace(lambertw(1/(n*np.e))+.01, 10.25, 500)
            plt.plot(gamma_spiral, eta_spiral(gamma_spiral, n), label=labels[2])
    ax.set_xlim((-0.25, 10.25))
    ax.set_ylim(-0.25, 10.25)
    ax.set_xlabel("delay ($γ=τβ$)")
    ax.set_ylabel("strength ($η=α/kβ$)", labelpad=0)
    ax.set_title("$n=" + str(n) + "$")
    ax.set_aspect('equal')

axs[1,3].set_visible(False)
fig.legend(loc=(0.7687, 0.22), ncol=1, labelspacing=0.5)

# save plots
plt.savefig("autoregulation_full.svg")
plt.savefig("autoregulation_full.png")
plt.savefig("autoregulation_full.pdf")
