# Supplementary material for: Nonlinear delay differential equations and their application to modeling biological network motifs
Source: Nat Commun. 2021 Mar 19;12:1788. doi: 10.1038/s41467-021-21700-8 (PMC7979834; doi:10.1038/s41467-021-21700-8)
Supplement: Supplementary file 3 — Source Data [file 41467_2021_21700_MOESM3_ESM.zip › DataS1/fig_doublefeedback/chaos_simulationcurves.py]

#!/usr/bin/env python3
#-*- coding:utf-8 -*-

# Set up plotting libraries with desired default settings
from sys import path
path.append("..")
import matplotlib.pyplot as plt
from figures import *

# Get font size
#from matplotlib import rcParams
#fontsize = rcParams['font.size']

# import data
from scipy.io import loadmat
import numpy as np
data = loadmat('../matlab/chaos_simulationcurves.mat')
params = data['p'].squeeze()
X = data['solxs'].squeeze()
dXdT = data['soldxdts'].squeeze()
FFT = data['P1'].squeeze()
f = data['f'].squeeze()
T = data['fullts'].squeeze()

fig, ax = plt.subplots(nrows=1, ncols=1)
plt.plot(T[0:1500], X[0:1500])
plt.xlabel('Time ($T$)')
plt.ylabel('Concentration ($X$)')
plt.savefig("chaos_simulationcurve.svg")
plt.savefig("chaos_simulationcurve.png")
plt.savefig("chaos_simulationcurve.pdf")
plt.close()

fig, ax = plt.subplots(nrows=1, ncols=1)
sz = fig.get_size_inches()
fig.set_size_inches((2*sz[0], 2*sz[1]))
plt.plot(X, dXdT, lw=0.1)
plt.xlabel('Concentration ($X$)')
plt.ylabel('Rate ($dX/dT$)')
plt.savefig("chaos_phasecurve.svg")
plt.savefig("chaos_phasecurve.png")
plt.savefig("chaos_phasecurve.pdf")
plt.close()

fig, ax = plt.subplots(nrows=1, ncols=1)
plt.semilogy(f, FFT, lw=0.1)
plt.xlim((0, 4))
plt.xlabel('Frequency ($f$)')
plt.ylabel('Amplitude ($|\\tilde{X}|$)')
plt.savefig("chaos_freqcurve.svg")
plt.savefig("chaos_freqcurve.png")
plt.savefig("chaos_freqcurve.pdf")
plt.close()
