# Supplementary material for: Nonlinear delay differential equations and their application to modeling biological network motifs
Source: Nat Commun. 2021 Mar 19;12:1788. doi: 10.1038/s41467-021-21700-8 (PMC7979834; doi:10.1038/s41467-021-21700-8)
Supplement: Supplementary file 3 — Source Data [file 41467_2021_21700_MOESM3_ESM.zip › DataS1/fig_doublefeedback/chaos_bifurcationplot.py]

#!/usr/bin/env python3
#-*- coding:utf-8 -*-

# Set up plotting libraries with desired default settings
from sys import path
path.append("..")
import matplotlib.pyplot as plt
from figures import *

# import data
from scipy.io import loadmat
import numpy as np
data = loadmat('../matlab/chaospeaks.mat')
Xpeaks = data['allpeaks'].squeeze()
gamma2 = data['gamma2s'].squeeze()


fig, ax = plt.subplots(nrows=1, ncols=1)
sz = fig.get_size_inches()
fig.set_size_inches((3*sz[0], 1*sz[1]))
ax.set_rasterization_zorder(1)
plt.plot(gamma2, Xpeaks, 'k.', markerfacecolor='black', markersize=0.5, markeredgewidth=0, zorder=0)
plt.xlabel('Delay ($\\gamma_2$)')
plt.ylabel('Local maximum concentration ($X$)')
plt.xlim([0, 12])
plt.savefig("chaos_bifurcationplot.svg")
plt.savefig("chaos_bifurcationplot.png")
plt.savefig("chaos_bifurcationplot.pdf")
plt.close()
