# Supplementary material for: Nonlinear delay differential equations and their application to modeling biological network motifs
Source: Nat Commun. 2021 Mar 19;12:1788. doi: 10.1038/s41467-021-21700-8 (PMC7979834; doi:10.1038/s41467-021-21700-8)
Supplement: Supplementary file 3 — Source Data [file 41467_2021_21700_MOESM3_ESM.zip › DataS1/fig_cascade/cascade_simulationcurves.py]

#!/usr/bin/env python3
#-*- coding:utf-8 -*-

# Set up plotting libraries with desired default settings
from sys import path
path.append("..")
import matplotlib.pyplot as plt
from figures import *
import matplotlib.gridspec as gridspec

# Get font size
from matplotlib import rcParams
fontsize = rcParams['font.size']

# import data
from scipy.io import loadmat
import numpy as np
data = loadmat('../matlab/cascade_simulationcurves.mat')
etaX = data['etaX'].squeeze()
etaY = data['etaY'].squeeze()
etaZ = data['etaZ'].squeeze()
betaX = data['betaX'].squeeze()
betaY = data['betaY'].squeeze()
betaZ = data['betaZ'].squeeze()
nX = data['nX'].squeeze()
nY = data['nY'].squeeze()
gamma = data['gamma'].squeeze()
alpha0 = data['alpha0'].squeeze()
alpha = data['alpha'].squeeze()
k = data['k'].squeeze()
h = data['h'].squeeze()
T = data['fullts'].squeeze()
data = [data['solxs_ode'], data['solxs_ddeequiv'], data['solxs_alldde']]
conds = ['ODE model', 'Equivalent DDE model', 'Multi-delay DDE model']

# create figure
fig = plt.figure()
gs = gridspec.GridSpec(3,1)
gs.update(hspace=0.5, bottom=0.17, top=0.93, right=0.95)
axs = np.array([fig.add_subplot(gs[i]) for i in range(3)])
#, axarr = plt.subplots(len(gamma1s), len(gamma2s), sharex=True, sharey=True)
sz = fig.get_size_inches()
fig.set_size_inches((2*sz[0], 2*sz[1]))

# make plots
for i in range(len(conds)):
    # load in data
    sols = list([list(data[i][j,:]) for j in range(data[i].shape[0])])
    cond = conds[i]
    if i == 1:
        sols = [sols[0], [np.nan] * len(sols[0]), sols[1]]
    
    # plot
    ax = axs[i]
    plt.sca(ax)
    if i == 2:
        labels = ["$X$", "$Y$", "$Z$"]
    else:
        labels = None
    errorbars(T, sols, kwargs=dict(clip_on=True), labels=labels)
    ax.set_xlim((min(T), max(T)))
    ax.set_ylim((0, etaX))
    ax.set_title(cond)
    plt.ylabel(" ") # hack to make space for common ylabel
    if i == 2:
        plt.xlabel(" ", labelpad=3) # hack to make space for common xlabel
    if i != 2:
        plt.setp(ax.get_xticklabels(), visible=False)

fig.legend(loc='lower center', ncol=4, labelspacing=1)

fig.text(0.54, 0.09, 'Time ($T$)', ha='center', fontsize=fontsize+2)
fig.text(0.01, 0.55, 'Concentration', va='center', rotation='vertical', fontsize=fontsize+2)

plt.savefig("cascade_simulationcurves.svg")
plt.savefig("cascade_simulationcurves.png")
plt.savefig("cascade_simulationcurves.pdf")
