# Supplementary material for: Nonlinear delay differential equations and their application to modeling biological network motifs
Source: Nat Commun. 2021 Mar 19;12:1788. doi: 10.1038/s41467-021-21700-8 (PMC7979834; doi:10.1038/s41467-021-21700-8)
Supplement: Supplementary file 3 — Source Data [file 41467_2021_21700_MOESM3_ESM.zip › DataS1/README.txt]

This set of data includes:
1) MATLAB scripts used to generate data
2) MATLAB data files (*.mat) generated by these scripts
3) python scripts used to generate figuers from these data files and from
   equations derived in the text.


SYSTEM REQUIREMENTS:
All MATLAB scripts require MATLAB. They were tested on MATLAB version R2018b.
Python scripts are written for Python 3. Package requirements are given in
requirements.txt.
No non-standard hardware is required.


INSTALLATION:
No installation is necessary for the MATLAB scripts. The python scripts require
scipy, numpy, and matplotlib to be installed. The exact versions used for
generating the plots are given in requirements.txt and can be installed as:
    pip install -r requirements.txt


EXPECTED BEHAVIOR:
Scripts should reproduce the data files provided as described below. Most
scripts run within seconds to minutes on a standard desktop computer. Scripts
that scan phase space or initial conditions may take hours up to several days.


INSTRUCTIONS:
Scripts may be run directly when opened with MATLAB.


DETAILED DESCRIPTION OF MATLAB SCRIPTS, FUNCTIONS, AND DATA FILES:
The following list gives all MATLAB scripts (*.m) and the data files (*.mat)
that they produced, as well as which figure panels use the data from each data
file. These scripts and files are found within the 'matlab' directory.

autoregulationsims.m:
	autoregulationresults_n2.mat: Fig. 4e
	autoregulationresults_n_2.mat: Fig. 4e
	autoregulationresults_extras.mat: Supplementary Fig. 1a
bifurcationplots_n_eta_hopfmaxmin.m:
	bifurcations_n_neta_hopfmaxmin.mat: Supplementary Fig. 2
bifurcationplots_n_eta.m:
	bifurcations_n_eta.mat: Supplementary Fig. 2
boxcount.m:
chaosbfs.m:
	chaospeaks.mat: Supplementary Fig. 4e
	chaospeaks2.mat: Fig. 8e
feedforward_bode.m:
	feedforward_fourier.mat: Fig. 6d,e
	feedforward_freqscan.mat: Fig. 6f
	feedforward_gammascan.mat: Fig. 6g
MLEs_and_dims.m:
    MLEs_and_dims.mat: Supplementary Fig. S5
    chaosanalysis/ar.mat: Supplementary Fig. S5
    chaosanalysis/mg.mat: Supplementary Fig. S5
    chaosanalysis/pnfbck.mat: Supplementary Fig. S5
    chaosanalysis/nnfbck.mat: Supplementary Fig. S5
    chaosanalysis/wn.mat: Supplementary Fig. S5
simulationcurves.m:
	autoregulatedcascade_simulationcurves.mat: Fig. 1c
	directregulation_simulationcurves.mat: Fig. 2c
	cascade_simulationcurves.mat: Fig. 3b
	autoregulation_simulationcurves.mat: Fig. 4f
	logic_simulationcurves.mat: Fig. 5c
	feedforward_simulationcurves.mat: Fig. 6c
	twocomponentloop_simulationcurves.mat: Fig. 7d
	chaos_simulationcurves2.mat: Fig. 8b,c,d
	chaos_simulationcurves.mat: Supplementary Fig. 4b,c,d
	nonconsthists.mat: Supplementary Fig. 7a,b
twocomponentloopsaddlenodebf.m:
	twocomponentsaddlenodebf_repressors.mat: Fig. 7b,c
	twocomponentsaddlenodebf_activators.mat: Fig. 7b,c
twocomponentloops_saddlenodesims.m:
	twocomponentloops_saddlenodesims_repressors.mat: Fig. 7b
	twocomponentloops_saddlenodesims_activators.mat: Fig. 7b
boxcount.m:
    USAGE: [dimension, confinterval] = boxcount(data)
    % data: NxM array, with M coordinates for each of N points
    % Returns: dimension estimate and 95% confidence interval
    EXAMPLE: see usage within MLEs_and_dims.m
wolflyapunovexponent/*.m:
    These scripts were created by Alan Wolf, available at
    https://www.mathworks.com/matlabcentral/fileexchange/48084-wolf-lyapunov-exponent-estimation-from-a-time-series
    LICENSE: wolflyapunovexponent/license.txt
    DOCUMENTATION:
        wolflyapunovexponent/lyapunews.pdf
        wolflyapunovexponent/Documentation - updated Mar 16 2016.txt


DETAILED DESCRIPTION OF PYTHON SCRIPTS:

The following list gives all python scripts (*.py) and the figure panels they produce.
fig_intro/intro_simulationcurves.py: Fig. 1c
fig_directregulation/directregulation_simulationcurves.py: Fig. 2c
fig_cascade/cascade_simulationcurves.py: Fig. 3b
fig_autoregulation/autoregulation_fixedpts.py: Fig. 4d
fig_autoregulation/autoregulation.py: Fig. 4e
fig_autoregulation/autoregulation_simulationcurves.py: Fig. 4f
fig_logic/logic_simulationcurves.py: Fig. 5c
fig_feedforward/feedforward_simulationcurves.py: Fig. 6c
fig_feedforward/feedforward_fourierseries.py: Fig. 6d,e
fig_feedforward/feedforward_bode.py: Fig. 6f
fig_feedforward/feedforward_deltagammascan.py: Fig. 6g
fig_feedback/twocomponentloop_saddlenode_activators.py: Fig. 7b
fig_feedback/twocomponentloop_saddlenode_repressors.py: Fig. 7b
fig_feedback/twocomponentloop_hopf.py: Fig. 7c
fig_feedback/twocomponentloop_simulationcurves.py: Fig. 7d
fig_doublefeedbackactrep/chaos_simulationcurves.py: Fig. 8b,c,d
fig_doublefeedbackactrep/chaos_bifurcationplot.py: Fig. 8e
fig_autoregulationextras/autoregulation_full.py: Supplementary Fig. 1a
fig_autoregulationextras/autoregulation_etavsn.py: Supplementary Fig. 1b
fig_autoregulationbifurcations/bifurcations_n_eta.py: Supplementary Fig. 2
fig_autoregulationleakage/autoregulation_withleakage_saddlenode.py: Supplementary Fig. 3a
fig_autoregulationleakage/autoregulation_withleakage_hopf.py: Supplementary Fig. 3b
fig_doublefeedback/chaos_simulationcurves.py: Supplementary Fig. 4b,c,d
fig_doublefeedback/chaos_bifurcationplot.py: Supplementary Fig. 4e
fig_chaosmetrics/lyapunovexponents.py: Supplementary Fig. 5a
fig_chaosmetrics/dimensions.py: Supplementary Fig. 5b
fig_nonconsthists/nonconsthists_plots.py: Supplementary Fig. 7a,b
figures.py: library used to format plots (uses mplfigures.style to set formatting)


DETAILED DESCRIPTION OF SCRIPTS AND DATA BY FIGURE
The following list gives the same information as the above two lists, but
organized by figure and subpanel. For each figure, the directory within which
the relevant python scripts are contained is listed, followed by the python
script used to generate each subpanel, the data used in that python script, and
the MATLAB script used to generate the given data. Note that MATLAB-generated
data for all figures is in the 'matlab' folder.

Fig. 1:
    python scripts directory: fig_intro
    Panel c:
        intro_simulationcurves.py
        autoregulatedcascade_simulationcurves.mat (Generated by simulationcurves.m)
Fig. 2:
    python scripts directory: fig_directregulation
    Panel c:
        directregulation_simulationcurves.py
        directregulation_simulationcurves.mat (Generated by simulationcurves.m)
Fig. 3:
    python scripts directory: fig_cascade
    Panel b:
        cascade_simulationcurves.py
        cascade_simulationcurves.mat (Generated by simulationcurves.m)
Fig. 4:
    python scripts directory: fig_autoregulation
    Panel d:
        autoregulation_fixedpts.py
    Panel e:
        autoregulation.py
        autoregulationresults_n2.mat (Generated by autoregulationsims.m)
        autoregulationresults_n_2.mat (Generated by autoregulationsims.m)
    Panel f:
        autoregulation_simulationcurves.py
        autoregulation_simulationcurves.mat (Generated by simulationcurves.m)
Fig. 5:
    python scripts directory: fig_logic
    Panel c:
        logic_simulationcurves.py
        logic_simulationcurves.mat (Generated by simulationcurves.m)
Fig. 6:
    python scripts directory: fig_feedforward
    Panel c:
        feedforward_simulationcurves.py
        feedforward_simulationcurves.mat (Generated by simulationcurves.m)
    Panels d,e:
        feedforward_fourierseries.py
        feedforward_fourier.mat (Generated by feedforward_bode.m)
    Panel f:
        feedforward_bode.py
        feedforward_freqscan.mat (Generated by feedforward_bode.m)
    Panel g:
        feedforward_deltagammascan.py
        feedforward_gammascan.mat (Generated by feedforward_bode.m)
Fig. 7:
    python scripts directory: fig_feedback
    Panel b:
        twocomponentloop_saddlenode_activators.py
        twocomponentloops_saddlenodesims_repressors.mat (Generated by twocomponentloops_saddlenodesims.m)
        twocomponentloops_saddlenodesims_activators.mat (Generated by twocomponentloops_saddlenodesims.m)
        twocomponentsaddlenodebf_repressors.mat (Generated by twocomponentloopsaddlenodebf.m)
        twocomponentsaddlenodebf_activators.mat (Generated by twocomponentloopsaddlenodebf.m)
    Panel b:
        twocomponentloop_saddlenode_repressors.py
        twocomponentsaddlenodebf_repressors.mat (Generated by twocomponentloopsaddlenodebf.m)
        twocomponentsaddlenodebf_activators.mat (Generated by twocomponentloopsaddlenodebf.m)
    Panel c:
        twocomponentloop_hopf.py
    Panel d:
        twocomponentloop_simulationcurves.py
        twocomponentloop_simulationcurves.mat: Fig. 7d (Generated by simulationcurves.m)
Fig. 8:
    python scripts directory: fig_doublefeedbackactrep
    Panels b,c,d:
        chaos_simulationcurves.py
        chaos_simulationcurves2.mat (Generated by simulationcurves.m)
    Panel e:
        chaos_bifurcationplot.py
        chaospeaks2.mat (Generated by chaosbfs.m)
Supplementary Fig. 1:
    python scripts directory: fig_autoregulationextras
    Panel a:
        autoregulation_full.py
        autoregulationresults_extras.mat (Generated by autoregulationsims.m)
    Panel b:
        autoregulation_etavsn.py
Supplementary Fig. 2:
    python scripts directory: fig_autoregulationbifurcations
    bifurcations_n_eta.py
    bifurcations_n_neta_hopfmaxmin.mat (Generated by bifurcationplots_n_eta_hopfmaxmin.m)
    bifurcations_n_eta.mat (Generated bybifurcationplots_n_eta.m)
Supplementary Fig. 3:
    python scripts directory: fig_autoregulationleakage
    Panel a:
        autoregulation_withleakage_saddlenode.py
    Panel b:
        autoregulation_withleakage_hopf.py
Supplementary Fig. 4:
    python scripts directory: fig_doublefeedback
    Panels b,c,d:
        chaos_simulationcurves.py
        chaos_simulationcurves.mat (Generated by simulationcurves.m)
    Panel e:
        chaos_bifurcationplot.py
        chaospeaks.mat (Generated by chaosbfs.m)
Supplementary Fig. 5:
    python scripts directory: fig_chaosmetrics
    Panel a:
        lyapunovexponents.py
        MLEs_and_dims.mat: Supplementary Fig. S5 (Generated by MLEs_and_dims.m using boxcount.m & wolflyapunovexponent/)
        chaosanalysis/ar.mat (Generated by MLEs_and_dims.m using boxcount.m & wolflyapunovexponent/)
        chaosanalysis/mg.mat (Generated by MLEs_and_dims.m using boxcount.m & wolflyapunovexponent/)
        chaosanalysis/pnfbck.mat (Generated by MLEs_and_dims.m using boxcount.m & wolflyapunovexponent/)
        chaosanalysis/nnfbck.mat (Generated by MLEs_and_dims.m using boxcount.m & wolflyapunovexponent/)
        chaosanalysis/wn.mat (Generated by MLEs_and_dims.m using boxcount.m & wolflyapunovexponent/)
    Panel b:
        dimensions.py
        MLEs_and_dims.mat: Supplementary Fig. S5 (Generated by MLEs_and_dims.m using boxcount.m & wolflyapunovexponent/)
        chaosanalysis/ar.mat (Generated by MLEs_and_dims.m using boxcount.m & wolflyapunovexponent/)
        chaosanalysis/mg.mat (Generated by MLEs_and_dims.m using boxcount.m & wolflyapunovexponent/)
        chaosanalysis/pnfbck.mat (Generated by MLEs_and_dims.m using boxcount.m & wolflyapunovexponent/)
        chaosanalysis/nnfbck.mat (Generated by MLEs_and_dims.m using boxcount.m & wolflyapunovexponent/)
        chaosanalysis/wn.mat (Generated by MLEs_and_dims.m using boxcount.m & wolflyapunovexponent/)
Supplementary Fig. 6:
    python scripts directory: fig_complex (empty)
Supplementary Fig. 7:
    python scripts directory: fig_nonconsthists
    Panels a,b:
        nonconsthists_plots.py
        nonconsthists.mat (Generated by simulationcurves.m)
