# Supplementary material for: Nonlinear delay differential equations and their application to modeling biological network motifs
Source: Nat Commun. 2021 Mar 19;12:1788. doi: 10.1038/s41467-021-21700-8 (PMC7979834; doi:10.1038/s41467-021-21700-8)
Supplement: Supplementary file 3 — Source Data [file 41467_2021_21700_MOESM3_ESM.zip › DataS1/fig_directregulation/directregulation_simulationcurves.py]

#!/usr/bin/env python3
#-*- coding:utf-8 -*-

# Set up plotting libraries with desired default settings
from sys import path
path.append("..")
import matplotlib.pyplot as plt
from figures import *
import matplotlib.gridspec as gridspec

# Get font size
from matplotlib import rcParams
fontsize = rcParams['font.size']

# import data
from scipy.io import loadmat
import numpy as np

data = loadmat('../matlab/directregulation_simulationcurves.mat')
T = data['fullts'].squeeze()
etaX = data['etaX'].squeeze()
nact = data['nact'].squeeze()
nrep = data['nrep'].squeeze()
epsilon = data['epsilon'].squeeze()
etaact = data['etaact'].squeeze()
etarep = data['etarep'].squeeze()
gamma = data['gamma'].squeeze()
dataact = data['XYact'].squeeze()
datarep = data['XYrep'].squeeze()
XY = [dataact, datarep]
conds = ['Activator', 'Repressor']

# create figure
fig, axs = plt.subplots(1, 2, sharex=False, sharey=False)
sz = fig.get_size_inches()
fig.set_size_inches((2*sz[0], 1*sz[1]))


# make plots
for i, cond in enumerate(conds):
    ax = axs[i]
    plt.sca(ax)
    if i == 0:
        labels = ["$X$", "$Y$"]
    else:
        labels = None
    sols = list([list(XY[i][j,:]) for j in range(XY[i].shape[0])])
    errorbars(T, sols, labels=labels)
    ax.set_xlim((min(T), max(T)))
    ax.set_ylim((0, etaX))
    #plt.xlabel(" ") # hack to make space for common xlabel
    #if i == 0:
    #    plt.ylabel(" ", labelpad=3) # hack to make space for common ylabel
    plt.xlabel('Time (T)')
    plt.ylabel('Concentration')

fig.legend(loc=(0.25, 0.22), ncol=2, labelspacing=1)

#fig.text(0.521, 0.03, 'Time ($T$)', ha='center', fontsize=fontsize+2)
#fig.text(0.01, 0.55, 'Concentration', va='center', rotation='vertical', fontsize=fontsize+2)

plt.savefig("directregulation_simulationcurves.svg")
plt.savefig("directregulation_simulationcurves.png")
plt.savefig("directregulation_simulationcurves.pdf")
